# Supplementary material for: Potassium N-bromo-4-chloro-2-methyl­benzene­sulfonamidate monohydrate
Source: Acta Crystallogr Sect E Struct Rep Online. 2013 Jun 8;69(Pt 7):m370. doi: 10.1107/S1600536813014979 (PMC3772410; doi:10.1107/S1600536813014979)
Supplement: Supplementary file 1 [file e-69-0m370-sup1.cif]

##############################################################################
#                                                                            #
# This CIF contains the data in a paper accepted for publication in          #
# Acta Crystallographica Section E. It conforms to the requirements of       #
# Notes for Authors for Acta Crystallographica Section E, and has been       #
# peer reviewed under the auspices of the IUCr Commission on Journals.       #
#                                                                            #
# Full details of the Crystallographic Information File format               #
# are given in the paper "The Crystallographic Information File (CIF):       #
# a New Standard Archive File for Crystallography" by S. R. Hall, F. H.      #
# Allen and I. D. Brown [Acta Cryst. (1991), A47, 655-685].                  #
#                                                                            #
# The current version of the core CIF dictionary is obtainable from          #
# ftp://ftp.iucr.org/pub/cif_core.dic.                                       #
#                                                                            #
# Software is freely available for graphical display of the structure(s)     #
# in this CIF. For information consult the CIF software page                 #
# http://www.iucr.org/resources/cif/software.                                #
#                                                                            #
# This file may be used for bona fide research purposes within the           #
# scientific community so long as proper attribution is given to the journal # 
# article from which it was obtained.                                        #
#                                                                            #
##############################################################################
data_I
_audit_creation_method     SHELXL-97
_chemical_name_systematic
;
Potassium <i>N</i>-bromo-4-chloro-2-methylbenzenesulfonamidate monohydrate
;
_chemical_name_common     ?
_chemical_formula_moiety     'K +, C7 H6 Br Cl N O2 S, H2 O1'
_chemical_formula_sum     'C7 H8 Br Cl K N O3 S'
_chemical_formula_iupac     'K +, C7 H6 Br Cl N O2 S, H2 O1'
_chemical_formula_weight     340.66
_chemical_melting_point     ?
_symmetry_cell_setting     monoclinic
_symmetry_space_group_name_H-M     'P 21/c'
_symmetry_space_group_name_HALL     '-P 2ybc'
loop_
    _symmetry_equiv_pos_as_xyz
    'x, y, z'
    '-x, y+1/2, -z+1/2'
    '-x, -y, -z'
    'x, -y-1/2, z-1/2'
_cell_length_a     15.2650(10)
_cell_length_b     11.4817(8)
_cell_length_c     6.7552(5)
_cell_angle_alpha     90.00
_cell_angle_beta     101.617(7)
_cell_angle_gamma     90.00
_cell_volume     1159.72(14)
_cell_formula_units_Z     4
_cell_measurement_reflns_used     2484
_cell_measurement_theta_min     3.07
_cell_measurement_theta_max     27.84
_cell_measurement_temperature     293(2)
_exptl_crystal_description     prism
_exptl_crystal_colour     yellow
_exptl_crystal_size_max     0.42
_exptl_crystal_size_mid     0.30
_exptl_crystal_size_min     0.12
_exptl_crystal_density_diffrn     1.951
_exptl_crystal_density_meas     ?
_exptl_crystal_density_method     'not measured'
_exptl_crystal_F_000     672
_exptl_absorpt_coefficient_mu     4.298
_exptl_absorpt_correction_type     multi-scan
_exptl_absorpt_process_details
;
(CrysAlis RED; Oxford Diffraction, 2009)
;
_exptl_absorpt_correction_T_min     0.2654
_exptl_absorpt_correction_T_max     0.6265
_exptl_special_details
;Empirical absorption correction using spherical harmonics,
implemented in SCALE3 ABSPACK scaling algorithm.
;
_diffrn_ambient_temperature     293(2)
_diffrn_radiation_type     MoK\a
_diffrn_radiation_wavelength     0.71073
_diffrn_radiation_source     'fine-focus sealed tube'
_diffrn_radiation_monochromator     graphite
_diffrn_measurement_device_type
;
Oxford Diffraction Xcalibur diffractometer
with Sapphire CCD detector
;
_diffrn_measurement_method
;
Rotation method data acquisition using omega scans.
;
_diffrn_detector_area_resol_mean     ?
_diffrn_reflns_number     4387
_diffrn_reflns_av_R_equivalents     0.0304
_diffrn_reflns_av_sigmaI/netI     0.0305
_diffrn_reflns_theta_min     3.25
_diffrn_reflns_theta_max     26.37
_diffrn_reflns_theta_full     26.37
_diffrn_measured_fraction_theta_max     0.997
_diffrn_measured_fraction_theta_full     0.997
_diffrn_reflns_limit_h_min     -19
_diffrn_reflns_limit_h_max     14
_diffrn_reflns_limit_k_min     -14
_diffrn_reflns_limit_k_max     14
_diffrn_reflns_limit_l_min     -8
_diffrn_reflns_limit_l_max     8
_diffrn_standards_number     0
_diffrn_standards_interval_count     ?
_diffrn_standards_interval_time     ?
_diffrn_standards_decay_%     0
_refine_special_details
;
Refinement of <i>F</i>^2^ against ALL reflections. The weighted <i>R</i>-factor
<i>wR</i> and goodness of fit <i>S</i> are based on <i>F</i>^2^, conventional
<i>R</i>-factors <i>R</i> are based on <i>F</i>, with <i>F</i> set to zero for
negative <i>F</i>^2^. The threshold expression of <i>F</i>^2^ >
\s(<i>F</i>^2^) is used only for calculating <i>R</i>-factors(gt) <i>etc</i>.
and is not relevant to the choice of reflections for refinement.
<i>R</i>-factors based on <i>F</i>^2^ are statistically about twice as large
as those based on <i>F</i>, and <i>R</i>-factors based on ALL data will be
even larger.
;
_reflns_number_total     2367
_reflns_number_gt     1971
_reflns_threshold_expression     >2sigma(I)
_refine_ls_structure_factor_coef     Fsqd
_refine_ls_matrix_type     full
_refine_ls_R_factor_all     0.0527
_refine_ls_R_factor_gt     0.0429
_refine_ls_wR_factor_gt     0.1231
_refine_ls_wR_factor_ref     0.1289
_refine_ls_goodness_of_fit_ref     1.099
_refine_ls_restrained_S_all     1.099
_refine_ls_number_reflns     2367
_refine_ls_number_parameters     143
_refine_ls_number_restraints     3
_refine_ls_hydrogen_treatment     mixed
_refine_ls_weighting_scheme     calc
_refine_ls_weighting_details
         'calc w=1/[\s^2^(Fo^2^)+(0.0847P)^2^+0.3516P] where P=(Fo^2^+2Fc^2^)/3'
_atom_sites_solution_hydrogens     geom
_atom_sites_solution_primary     direct
_atom_sites_solution_secondary     difmap
_refine_ls_shift/su_max     0.001
_refine_ls_shift/su_mean     0.000
_refine_diff_density_max     0.966
_refine_diff_density_min     -1.180
_refine_ls_extinction_method     none
_refine_ls_extinction_coef     ?
loop_
    _atom_type_symbol
    _atom_type_description
    _atom_type_scat_dispersion_real
    _atom_type_scat_dispersion_imag
    _atom_type_scat_source
    'C' 'C' 0.0033 0.0016
                         'International Tables Vol C Tables 4.2.6.8 and 6.1.1.4'
    'H' 'H' 0.0000 0.0000
                         'International Tables Vol C Tables 4.2.6.8 and 6.1.1.4'
    'Br' 'Br' -0.2901 2.4595
                         'International Tables Vol C Tables 4.2.6.8 and 6.1.1.4'
    'Cl' 'Cl' 0.1484 0.1585
                         'International Tables Vol C Tables 4.2.6.8 and 6.1.1.4'
    'K' 'K' 0.2009 0.2494
                         'International Tables Vol C Tables 4.2.6.8 and 6.1.1.4'
    'N' 'N' 0.0061 0.0033
                         'International Tables Vol C Tables 4.2.6.8 and 6.1.1.4'
    'O' 'O' 0.0106 0.0060
                         'International Tables Vol C Tables 4.2.6.8 and 6.1.1.4'
    'S' 'S' 0.1246 0.1234
                         'International Tables Vol C Tables 4.2.6.8 and 6.1.1.4'
_computing_data_collection
;
CrysAlis CCD (Oxford Diffraction, 2009)
;
_computing_cell_refinement
;
CrysAlis CCD (Oxford Diffraction, 2009)
;
_computing_data_reduction
;
CrysAlis RED  (Oxford Diffraction, 2009)
;
_computing_structure_solution     'SHELXS97 (Sheldrick, 2008)'
_computing_structure_refinement     'SHELXL97 (Sheldrick, 2008)'
_computing_molecular_graphics     'PLATON (Spek, 2009)'
_computing_publication_material     'SHELXL97 (Sheldrick, 2008)'
loop_
    _atom_site_type_symbol
    _atom_site_label
    _atom_site_fract_x
    _atom_site_fract_y
    _atom_site_fract_z
    _atom_site_U_iso_or_equiv
    _atom_site_adp_type
    _atom_site_calc_flag
    _atom_site_refinement_flags
    _atom_site_occupancy
    _atom_site_symmetry_multiplicity
    _atom_site_disorder_assembly
    _atom_site_disorder_group
    Br Br1 0.23345(3) 0.48001(4) 1.31553(6) 0.03995(19) Uani d . 1 1 . .
    K K1 0.04696(6) 0.63387(8) 1.34287(13) 0.0345(2) Uani d . 1 1 . .
    Cl Cl1 0.53340(9) 0.62486(17) 0.7141(2) 0.0736(5) Uani d . 1 1 . .
    S S1 0.15358(6) 0.55763(8) 0.91712(13) 0.0261(2) Uani d . 1 1 . .
    O O1 0.09358(19) 0.5225(3) 0.7316(4) 0.0384(7) Uani d . 1 1 . .
    O O2 0.1350(2) 0.6710(2) 0.9950(4) 0.0373(7) Uani d . 1 1 . .
    O O3 -0.0700(2) 0.7364(3) 1.5563(6) 0.0487(8) Uani d D 1 1 . .
    H H31 -0.091(3) 0.801(3) 1.511(8) 0.058 Uiso d D 1 1 . .
    H H32 -0.109(3) 0.694(3) 1.588(8) 0.058 Uiso d D 1 1 . .
    N N1 0.1502(2) 0.4538(3) 1.0698(5) 0.0342(8) Uani d . 1 1 . .
    C C1 0.2632(2) 0.5708(3) 0.8616(5) 0.0252(7) Uani d . 1 1 . .
    C C2 0.3104(3) 0.4738(3) 0.8140(6) 0.0299(8) Uani d . 1 1 . .
    C C3 0.3941(3) 0.4935(4) 0.7699(7) 0.0381(10) Uani d . 1 1 . .
    H H3 0.4277 0.4310 0.7389 0.046 Uiso calc R 1 1 . .
    C C4 0.4281(3) 0.6058(5) 0.7717(6) 0.0412(11) Uani d . 1 1 . .
    C C5 0.3810(3) 0.7006(4) 0.8170(6) 0.0433(11) Uani d . 1 1 . .
    H H5 0.4046 0.7753 0.8170 0.052 Uiso calc R 1 1 . .
    C C6 0.2980(3) 0.6829(4) 0.8625(6) 0.0337(8) Uani d . 1 1 . .
    H H6 0.2651 0.7460 0.8939 0.040 Uiso calc R 1 1 . .
    C C7 0.2770(3) 0.3482(3) 0.8127(6) 0.0330(9) Uani d . 1 1 . .
    H H7A 0.2162 0.3443 0.7399 0.050 Uiso calc R 1 1 . .
    H H7B 0.2801 0.3224 0.9491 0.050 Uiso calc R 1 1 . .
    H H7C 0.3137 0.2989 0.7483 0.050 Uiso calc R 1 1 . .
loop_
    _atom_site_aniso_label
    _atom_site_aniso_U_11
    _atom_site_aniso_U_22
    _atom_site_aniso_U_33
    _atom_site_aniso_U_12
    _atom_site_aniso_U_13
    _atom_site_aniso_U_23
    Br1 0.0480(3) 0.0389(3) 0.0321(3) 0.00845(18) 0.00612(19) 0.00640(16)
    K1 0.0322(5) 0.0317(5) 0.0400(5) -0.0031(3) 0.0087(4) -0.0016(4)
    Cl1 0.0330(7) 0.1197(13) 0.0715(9) -0.0165(7) 0.0187(6) 0.0105(8)
    S1 0.0229(5) 0.0261(5) 0.0291(5) 0.0015(4) 0.0047(3) 0.0014(4)
    O1 0.0251(15) 0.0519(18) 0.0348(16) -0.0037(13) -0.0019(12) 0.0013(13)
    O2 0.0389(17) 0.0294(14) 0.0460(17) 0.0086(13) 0.0139(12) 0.0002(12)
    O3 0.042(2) 0.0411(18) 0.066(2) 0.0001(15) 0.0176(15) -0.0089(17)
    N1 0.0352(19) 0.0316(18) 0.0374(19) -0.0041(14) 0.0111(14) 0.0036(14)
    C1 0.0226(18) 0.0256(19) 0.0268(17) -0.0038(15) 0.0039(14) 0.0022(14)
    C2 0.031(2) 0.032(2) 0.0265(19) 0.0019(16) 0.0050(15) 0.0015(15)
    C3 0.029(2) 0.050(3) 0.037(2) 0.0066(18) 0.0090(17) 0.0018(19)
    C4 0.022(2) 0.069(3) 0.034(2) -0.010(2) 0.0065(16) 0.007(2)
    C5 0.041(3) 0.048(3) 0.041(2) -0.018(2) 0.0081(18) 0.000(2)
    C6 0.037(2) 0.029(2) 0.035(2) -0.0032(17) 0.0048(16) 0.0009(16)
    C7 0.033(2) 0.029(2) 0.038(2) 0.0080(16) 0.0091(16) -0.0041(16)
_geom_special_details
;
All e.s.d.'s (except the e.s.d. in the dihedral angle between two l.s. planes)
are estimated using the full covariance matrix. The cell e.s.d.'s are taken
into account individually in the estimation of e.s.d.'s in distances, angles
and torsion angles; correlations between e.s.d.'s in cell parameters are only
used when they are defined by crystal symmetry. An approximate
(isotropic)treatment of cell e.s.d.'s is used for estimating e.s.d.'s
involving l.s. planes.
;
loop_
    _geom_bond_atom_site_label_1
    _geom_bond_atom_site_label_2
    _geom_bond_site_symmetry_2
    _geom_bond_distance
    _geom_bond_publ_flag
    Br1 N1 . 1.901(4) ?
    Br1 K1 . 3.3868(10) ?
    K1 O2 4_576 2.706(3) ?
    K1 O1 3_567 2.765(3) ?
    K1 O3 . 2.773(3) ?
    K1 O3 4_575 2.786(4) ?
    K1 O1 1_556 2.878(3) ?
    K1 O2 . 2.964(3) ?
    K1 N1 . 3.366(4) ?
    Cl1 C4 . 1.743(4) ?
    S1 O1 . 1.453(3) ?
    S1 O2 . 1.453(3) ?
    S1 N1 . 1.584(3) ?
    S1 C1 . 1.794(4) ?
    O1 K1 3_567 2.765(3) ?
    O1 K1 1_554 2.878(3) ?
    O2 K1 4_575 2.706(3) ?
    O3 K1 4_576 2.786(4) ?
    O3 H31 . 0.842(19) ?
    O3 H32 . 0.824(19) ?
    C1 C6 . 1.392(5) ?
    C1 C2 . 1.399(5) ?
    C2 C3 . 1.387(6) ?
    C2 C7 . 1.529(5) ?
    C3 C4 . 1.389(7) ?
    C3 H3 . 0.9300 ?
    C4 C5 . 1.373(7) ?
    C5 C6 . 1.377(6) ?
    C5 H5 . 0.9300 ?
    C6 H6 . 0.9300 ?
    C7 H7A . 0.9600 ?
    C7 H7B . 0.9600 ?
    C7 H7C . 0.9600 ?
loop_
    _geom_angle_atom_site_label_1
    _geom_angle_atom_site_label_2
    _geom_angle_atom_site_label_3
    _geom_angle_site_symmetry_1
    _geom_angle_site_symmetry_3
    _geom_angle
    _geom_angle_publ_flag
    N1 Br1 K1 . . 73.06(11) ?
    O2 K1 O1 4_576 3_567 156.13(10) ?
    O2 K1 O3 4_576 . 76.93(10) ?
    O1 K1 O3 3_567 . 79.22(10) ?
    O2 K1 O3 4_576 4_575 91.20(10) ?
    O1 K1 O3 3_567 4_575 81.70(9) ?
    O3 K1 O3 . 4_575 75.20(7) ?
    O2 K1 O1 4_576 1_556 90.50(9) ?
    O1 K1 O1 3_567 1_556 85.28(9) ?
    O3 K1 O1 . 1_556 77.35(10) ?
    O3 K1 O1 4_575 1_556 151.34(10) ?
    O2 K1 O2 4_576 . 84.95(8) ?
    O1 K1 O2 3_567 . 114.10(9) ?
    O3 K1 O2 . . 142.52(10) ?
    O3 K1 O2 4_575 . 72.64(9) ?
    O1 K1 O2 1_556 . 135.98(9) ?
    O2 K1 N1 4_576 . 117.70(9) ?
    O1 K1 N1 3_567 . 86.17(9) ?
    O3 K1 N1 . . 165.27(10) ?
    O3 K1 N1 4_575 . 104.65(10) ?
    O1 K1 N1 1_556 . 99.80(9) ?
    O2 K1 N1 . . 46.90(8) ?
    O2 K1 Br1 4_576 . 95.38(7) ?
    O1 K1 Br1 3_567 . 106.34(7) ?
    O3 K1 Br1 . . 152.38(8) ?
    O3 K1 Br1 4_575 . 132.00(8) ?
    O1 K1 Br1 1_556 . 76.23(7) ?
    O2 K1 Br1 . . 60.75(6) ?
    N1 K1 Br1 . . 32.69(6) ?
    O2 K1 S1 4_576 . 103.26(7) ?
    O1 K1 S1 3_567 . 98.76(7) ?
    O3 K1 S1 . . 159.84(8) ?
    O3 K1 S1 4_575 . 84.65(8) ?
    O1 K1 S1 1_556 . 122.67(7) ?
    O2 K1 S1 . . 22.02(6) ?
    N1 K1 S1 . . 25.45(6) ?
    Br1 K1 S1 . . 47.56(2) ?
    O2 K1 K1 4_576 3_568 127.95(7) ?
    O1 K1 K1 3_567 3_568 43.70(6) ?
    O3 K1 K1 . 3_568 73.95(8) ?
    O3 K1 K1 4_575 3_568 120.81(7) ?
    O1 K1 K1 1_556 3_568 41.58(6) ?
    O2 K1 K1 . 3_568 140.40(7) ?
    N1 K1 K1 . 3_568 94.21(6) ?
    Br1 K1 K1 . 3_568 91.28(3) ?
    S1 K1 K1 . 3_568 118.40(4) ?
    O2 K1 K1 4_576 4_576 42.91(6) ?
    O1 K1 K1 3_567 4_576 115.00(7) ?
    O3 K1 K1 . 4_576 39.39(7) ?
    O3 K1 K1 4_575 4_576 96.47(8) ?
    O1 K1 K1 1_556 4_576 66.31(6) ?
    O2 K1 K1 . 4_576 127.22(6) ?
    N1 K1 K1 . 4_576 152.22(6) ?
    Br1 K1 K1 . 4_576 119.924(16) ?
    S1 K1 K1 . 4_576 146.08(3) ?
    K1 K1 K1 3_568 4_576 90.17(2) ?
    O2 K1 K1 4_576 4_575 72.93(7) ?
    O1 K1 K1 3_567 4_575 112.48(6) ?
    O3 K1 K1 . 4_575 104.29(8) ?
    O3 K1 K1 4_575 4_575 39.16(7) ?
    O1 K1 K1 1_556 4_575 162.22(6) ?
    O2 K1 K1 . 4_575 38.44(5) ?
    N1 K1 K1 . 4_575 82.90(6) ?
    Br1 K1 K1 . 4_575 98.488(15) ?
    S1 K1 K1 . 4_575 57.636(16) ?
    K1 K1 K1 3_568 4_575 156.16(3) ?
    K1 K1 K1 4_576 4_575 103.41(4) ?
    O1 S1 O2 . . 115.20(18) ?
    O1 S1 N1 . . 104.79(19) ?
    O2 S1 N1 . . 113.85(17) ?
    O1 S1 C1 . . 107.20(17) ?
    O2 S1 C1 . . 104.97(18) ?
    N1 S1 C1 . . 110.72(18) ?
    O1 S1 K1 . . 116.01(13) ?
    O2 S1 K1 . . 49.88(12) ?
    N1 S1 K1 . . 65.99(13) ?
    C1 S1 K1 . . 136.12(12) ?
    S1 O1 K1 . 3_567 131.95(17) ?
    S1 O1 K1 . 1_554 131.38(17) ?
    K1 O1 K1 3_567 1_554 94.72(8) ?
    S1 O2 K1 . 4_575 136.25(17) ?
    S1 O2 K1 . . 108.10(15) ?
    K1 O2 K1 4_575 . 98.64(9) ?
    K1 O3 K1 . 4_576 101.45(11) ?
    K1 O3 H31 . . 115(4) ?
    K1 O3 H31 4_576 . 86(4) ?
    K1 O3 H32 . . 117(4) ?
    K1 O3 H32 4_576 . 122(4) ?
    H31 O3 H32 . . 112(3) ?
    S1 N1 Br1 . . 110.23(19) ?
    S1 N1 K1 . . 88.56(14) ?
    Br1 N1 K1 . . 74.25(11) ?
    C6 C1 C2 . . 121.6(3) ?
    C6 C1 S1 . . 116.6(3) ?
    C2 C1 S1 . . 121.8(3) ?
    C3 C2 C1 . . 117.3(4) ?
    C3 C2 C7 . . 118.2(4) ?
    C1 C2 C7 . . 124.4(3) ?
    C2 C3 C4 . . 120.5(4) ?
    C2 C3 H3 . . 119.7 ?
    C4 C3 H3 . . 119.7 ?
    C5 C4 C3 . . 121.8(4) ?
    C5 C4 Cl1 . . 119.9(4) ?
    C3 C4 Cl1 . . 118.4(4) ?
    C4 C5 C6 . . 118.6(4) ?
    C4 C5 H5 . . 120.7 ?
    C6 C5 H5 . . 120.7 ?
    C5 C6 C1 . . 120.2(4) ?
    C5 C6 H6 . . 119.9 ?
    C1 C6 H6 . . 119.9 ?
    C2 C7 H7A . . 109.5 ?
    C2 C7 H7B . . 109.5 ?
    H7A C7 H7B . . 109.5 ?
    C2 C7 H7C . . 109.5 ?
    H7A C7 H7C . . 109.5 ?
    H7B C7 H7C . . 109.5 ?
loop_
    _geom_torsion_atom_site_label_1
    _geom_torsion_atom_site_label_2
    _geom_torsion_atom_site_label_3
    _geom_torsion_atom_site_label_4
    _geom_torsion_site_symmetry_1
    _geom_torsion_site_symmetry_2
    _geom_torsion_site_symmetry_3
    _geom_torsion_site_symmetry_4
    _geom_torsion
    _geom_torsion_publ_flag
    N1 Br1 K1 O2 . . . 4_576 -135.87(12) ?
    N1 Br1 K1 O1 . . . 3_567 54.15(12) ?
    N1 Br1 K1 O3 . . . . 152.19(19) ?
    N1 Br1 K1 O3 . . . 4_575 -39.37(14) ?
    N1 Br1 K1 O1 . . . 1_556 134.94(12) ?
    N1 Br1 K1 O2 . . . . -54.73(12) ?
    N1 Br1 K1 S1 . . . . -32.81(11) ?
    N1 Br1 K1 K1 . . . 3_568 95.82(11) ?
    N1 Br1 K1 K1 . . . 4_576 -173.25(11) ?
    N1 Br1 K1 K1 . . . 4_575 -62.37(10) ?
    O2 K1 S1 O1 4_576 . . . -136.58(16) ?
    O1 K1 S1 O1 3_567 . . . 34.1(2) ?
    O3 K1 S1 O1 . . . . -48.4(3) ?
    O3 K1 S1 O1 4_575 . . . -46.60(16) ?
    O1 K1 S1 O1 1_556 . . . 124.12(19) ?
    O2 K1 S1 O1 . . . . -102.0(2) ?
    N1 K1 S1 O1 . . . . 95.4(2) ?
    Br1 K1 S1 O1 . . . . 138.29(15) ?
    K1 K1 S1 O1 3_568 . . . 75.68(15) ?
    K1 K1 S1 O1 4_576 . . . -140.24(14) ?
    K1 K1 S1 O1 4_575 . . . -77.00(14) ?
    O2 K1 S1 O2 4_576 . . . -34.55(11) ?
    O1 K1 S1 O2 3_567 . . . 136.15(17) ?
    O3 K1 S1 O2 . . . . 53.6(3) ?
    O3 K1 S1 O2 4_575 . . . 55.42(18) ?
    O1 K1 S1 O2 1_556 . . . -133.86(18) ?
    N1 K1 S1 O2 . . . . -162.6(2) ?
    Br1 K1 S1 O2 . . . . -119.69(16) ?
    K1 K1 S1 O2 3_568 . . . 177.70(17) ?
    K1 K1 S1 O2 4_576 . . . -38.22(17) ?
    K1 K1 S1 O2 4_575 . . . 25.03(16) ?
    O2 K1 S1 N1 4_576 . . . 128.05(16) ?
    O1 K1 S1 N1 3_567 . . . -61.25(16) ?
    O3 K1 S1 N1 . . . . -143.8(3) ?
    O3 K1 S1 N1 4_575 . . . -141.97(16) ?
    O1 K1 S1 N1 1_556 . . . 28.75(16) ?
    O2 K1 S1 N1 . . . . 162.6(2) ?
    Br1 K1 S1 N1 . . . . 42.92(15) ?
    K1 K1 S1 N1 3_568 . . . -19.69(15) ?
    K1 K1 S1 N1 4_576 . . . 124.39(15) ?
    K1 K1 S1 N1 4_575 . . . -172.37(15) ?
    O2 K1 S1 C1 4_576 . . . 32.56(19) ?
    O1 K1 S1 C1 3_567 . . . -156.73(19) ?
    O3 K1 S1 C1 . . . . 120.7(3) ?
    O3 K1 S1 C1 4_575 . . . 122.54(19) ?
    O1 K1 S1 C1 1_556 . . . -66.74(19) ?
    O2 K1 S1 C1 . . . . 67.1(2) ?
    N1 K1 S1 C1 . . . . -95.5(2) ?
    Br1 K1 S1 C1 . . . . -52.57(18) ?
    K1 K1 S1 C1 3_568 . . . -115.18(18) ?
    K1 K1 S1 C1 4_576 . . . 28.90(19) ?
    K1 K1 S1 C1 4_575 . . . 92.15(18) ?
    O2 S1 O1 K1 . . . 3_567 -104.0(2) ?
    N1 S1 O1 K1 . . . 3_567 22.0(3) ?
    C1 S1 O1 K1 . . . 3_567 139.7(2) ?
    K1 S1 O1 K1 . . . 3_567 -48.2(3) ?
    O2 S1 O1 K1 . . . 1_554 56.0(3) ?
    N1 S1 O1 K1 . . . 1_554 -178.1(2) ?
    C1 S1 O1 K1 . . . 1_554 -60.4(3) ?
    K1 S1 O1 K1 . . . 1_554 111.75(18) ?
    O1 S1 O2 K1 . . . 4_575 -21.0(3) ?
    N1 S1 O2 K1 . . . 4_575 -142.1(2) ?
    C1 S1 O2 K1 . . . 4_575 96.6(2) ?
    K1 S1 O2 K1 . . . 4_575 -124.7(3) ?
    O1 S1 O2 K1 . . . . 103.73(18) ?
    N1 S1 O2 K1 . . . . -17.4(2) ?
    C1 S1 O2 K1 . . . . -138.62(14) ?
    O2 K1 O2 S1 4_576 . . . 146.34(11) ?
    O1 K1 O2 S1 3_567 . . . -48.60(18) ?
    O3 K1 O2 S1 . . . . -152.88(15) ?
    O3 K1 O2 S1 4_575 . . . -120.81(18) ?
    O1 K1 O2 S1 1_556 . . . 60.9(2) ?
    N1 K1 O2 S1 . . . . 10.13(13) ?
    Br1 K1 O2 S1 . . . . 47.29(13) ?
    K1 K1 O2 S1 3_568 . . . -3.2(2) ?
    K1 K1 O2 S1 4_576 . . . 154.31(11) ?
    K1 K1 O2 S1 4_575 . . . -144.9(2) ?
    O2 K1 O2 K1 4_576 . . 4_575 -68.74(14) ?
    O1 K1 O2 K1 3_567 . . 4_575 96.32(10) ?
    O3 K1 O2 K1 . . . 4_575 -8.0(2) ?
    O3 K1 O2 K1 4_575 . . 4_575 24.11(10) ?
    O1 K1 O2 K1 1_556 . . 4_575 -154.21(10) ?
    N1 K1 O2 K1 . . . 4_575 155.05(16) ?
    Br1 K1 O2 K1 . . . 4_575 -167.79(11) ?
    S1 K1 O2 K1 . . . 4_575 144.9(2) ?
    K1 K1 O2 K1 3_568 . . 4_575 141.75(6) ?
    K1 K1 O2 K1 4_576 . . 4_575 -60.78(11) ?
    O2 K1 O3 K1 4_576 . . 4_576 -25.56(10) ?
    O1 K1 O3 K1 3_567 . . 4_576 155.48(12) ?
    O3 K1 O3 K1 4_575 . . 4_576 -120.36(16) ?
    O1 K1 O3 K1 1_556 . . 4_576 67.95(11) ?
    O2 K1 O3 K1 . . . 4_576 -88.74(18) ?
    N1 K1 O3 K1 . . . 4_576 148.3(3) ?
    Br1 K1 O3 K1 . . . 4_576 50.8(2) ?
    S1 K1 O3 K1 . . . 4_576 -118.5(2) ?
    K1 K1 O3 K1 3_568 . . 4_576 110.80(10) ?
    K1 K1 O3 K1 4_575 . . 4_576 -93.84(10) ?
    O1 S1 N1 Br1 . . . . 175.11(18) ?
    O2 S1 N1 Br1 . . . . -58.1(2) ?
    C1 S1 N1 Br1 . . . . 59.8(2) ?
    K1 S1 N1 Br1 . . . . -72.62(15) ?
    O1 S1 N1 K1 . . . . -112.27(15) ?
    O2 S1 N1 K1 . . . . 14.48(18) ?
    C1 S1 N1 K1 . . . . 132.46(14) ?
    K1 Br1 N1 S1 . . . . 82.43(18) ?
    O2 K1 N1 S1 4_576 . . . -59.97(17) ?
    O1 K1 N1 S1 3_567 . . . 119.72(15) ?
    O3 K1 N1 S1 . . . . 126.8(4) ?
    O3 K1 N1 S1 4_575 . . . 39.34(16) ?
    O1 K1 N1 S1 1_556 . . . -155.74(14) ?
    O2 K1 N1 S1 . . . . -8.83(11) ?
    Br1 K1 N1 S1 . . . . -111.50(18) ?
    K1 K1 N1 S1 3_568 . . . 162.71(13) ?
    K1 K1 N1 S1 4_576 . . . -98.89(17) ?
    K1 K1 N1 S1 4_575 . . . 6.49(13) ?
    O2 K1 N1 Br1 4_576 . . . 51.53(13) ?
    O1 K1 N1 Br1 3_567 . . . -128.78(11) ?
    O3 K1 N1 Br1 . . . . -121.7(4) ?
    O3 K1 N1 Br1 4_575 . . . 150.84(10) ?
    O1 K1 N1 Br1 1_556 . . . -44.24(11) ?
    O2 K1 N1 Br1 . . . . 102.67(14) ?
    S1 K1 N1 Br1 . . . . 111.50(18) ?
    K1 K1 N1 Br1 3_568 . . . -85.79(9) ?
    K1 K1 N1 Br1 4_576 . . . 12.6(2) ?
    K1 K1 N1 Br1 4_575 . . . 117.99(9) ?
    O1 S1 C1 C6 . . . . 110.7(3) ?
    O2 S1 C1 C6 . . . . -12.3(3) ?
    N1 S1 C1 C6 . . . . -135.6(3) ?
    K1 S1 C1 C6 . . . . -59.1(4) ?
    O1 S1 C1 C2 . . . . -67.5(3) ?
    O2 S1 C1 C2 . . . . 169.5(3) ?
    N1 S1 C1 C2 . . . . 46.2(4) ?
    K1 S1 C1 C2 . . . . 122.7(3) ?
    C6 C1 C2 C3 . . . . 0.8(5) ?
    S1 C1 C2 C3 . . . . 178.9(3) ?
    C6 C1 C2 C7 . . . . 179.2(4) ?
    S1 C1 C2 C7 . . . . -2.7(5) ?
    C1 C2 C3 C4 . . . . -0.6(6) ?
    C7 C2 C3 C4 . . . . -179.1(4) ?
    C2 C3 C4 C5 . . . . 0.1(7) ?
    C2 C3 C4 Cl1 . . . . -179.8(3) ?
    C3 C4 C5 C6 . . . . 0.3(7) ?
    Cl1 C4 C5 C6 . . . . -179.8(3) ?
    C4 C5 C6 C1 . . . . -0.1(6) ?
    C2 C1 C6 C5 . . . . -0.4(6) ?
    S1 C1 C6 C5 . . . . -178.6(3) ?
loop_
    _geom_hbond_atom_site_label_D
    _geom_hbond_atom_site_label_H
    _geom_hbond_atom_site_label_A
    _geom_hbond_site_symmetry_A
    _geom_hbond_distance_DH
    _geom_hbond_distance_HA
    _geom_hbond_distance_DA
    _geom_hbond_angle_DHA
    O3 H31 N1 2_557 0.842(19) 2.00(2) 2.835(5) 173(5)
    O3 H32 Br1 3_568 0.824(19) 2.925(19) 3.744(3) 173(4)
_iucr_refine_instructions_details
;
TITL KBS14 P21/C
CELL 0.71073 15.26500 11.48170  6.75520 90.00000 101.61700 90.00000
ZERR 4  0.00100  0.00080  0.00050  0.00000  0.00700  0.00000
LATT 1
SYMM -X, Y+ 0.50000, -Z+ 0.50000
SFAC C H BR CL K N O S
UNIT 28 32 4 4 4 4 12 4
PLAN 30
FMAP 2
SHEL 16 0.8
SIZE 0.42 0.30 0.12
L.S. 14
BOND $H
DFIX 0.85 0.02 O3 H31 O3 H32
DFIX 1.365 0.02 H31 H32
HTAB O3 N1_$7
HTAB O3 BR1_$3
EQIV $7 -X, Y+1/2, -Z+5/2
EQIV $3 -x, -y+1, -z+3
HTAB
CONF
ACTA
FVAR  2.67175
WGHT  0.08470   0.35160
BR1   3 0.233454 0.480007 1.315533  11.000000 0.048010 0.038940 =
        0.032110 0.006400 0.006120 0.008450
K1    5 0.046962 0.633867 1.342863  11.000000 0.032210 0.031730 =
        0.040040 -0.001630 0.008730 -0.003080
CL1   4 0.533404 0.624868 0.714130  11.000000 0.033050 0.119670 =
        0.071460 0.010510 0.018680 -0.016470
S1    8 0.153581 0.557629 0.917118  11.000000 0.022930 0.026120 =
        0.029110 0.001350 0.004650 0.001470
O1    7 0.093578 0.522524 0.731593  11.000000 0.025110 0.051950 =
        0.034740 0.001270 -0.001890 -0.003750
O2    7 0.135015 0.671021 0.994954  11.000000 0.038930 0.029430 =
        0.046000 0.000240 0.013930 0.008570
O3    7 -0.070022 0.736385 1.556232  11.000000 0.041800 0.041140 =
        0.066100 -0.008830 0.017680 0.000210
H31   2 -0.091328 0.800981 1.511449  11.000000 -1.200000
H32   2 -0.1077  0.6861  1.5850  11.000000 -1.20000
N1    6 0.150190 0.453801 1.069755  11.000000 0.035210 0.031640 =
        0.037390 0.003640 0.011130 -0.004080
C1    1 0.263221 0.570805 0.861552  11.000000 0.022640 0.025580 =
        0.026850 0.002230 0.003960 -0.003770
C2    1 0.310423 0.473759 0.813986  11.000000 0.030910 0.031950 =
        0.026560 0.001440 0.005030 0.001930
C3    1 0.394060 0.493458 0.769919  11.000000 0.029070 0.049610 =
        0.036680 0.001760 0.009020 0.006590
AFIX 43
H3    2 0.427656 0.430977 0.738885  11.000000 -1.200000
AFIX 0
C4    1 0.428070 0.605756 0.771752  11.000000 0.021580 0.068500 =
        0.033880 0.007020 0.006500 -0.009520
C5    1 0.380964 0.700624 0.817017  11.000000 0.040630 0.048410 =
        0.040850 0.000380 0.008100 -0.017870
AFIX 43
H5    2 0.404595 0.775279 0.816971  11.000000 -1.200000
AFIX 0
C6    1 0.298006 0.682898 0.862479  11.000000 0.036470 0.028500 =
        0.035010 0.000910 0.004800 -0.003150
AFIX 43
H6    2 0.265125 0.746008 0.893892  11.000000 -1.200000
AFIX 0
C7    1 0.276997 0.348177 0.812709  11.000000 0.032600 0.029370 =
        0.037930 -0.004090 0.009020 0.008030
AFIX 137
H7A   2 0.216277 0.344277 0.739376  11.000000 -1.500000
H7B   2 0.279840 0.322529 0.949118  11.000000 -1.500000
H7C   2 0.313886 0.298874 0.748832  11.000000 -1.500000
HKLF 4
REM  KBS14 P21/C
REM R1 0.0429 FOR   1971 FO > 4SIG(FO)  AND  0.0527 FOR ALL 2367 DATA
REM  143 PARAMETERS REFINED USING   3 RESTRAINTS
REM HIGHEST DIFFERENCE PEAK 0.966, DEEPEST HOLE -1.181, 1-SIGMA LEVEL
0.121
;
data_global
_journal_date_recd_electronic     2013-05-26
_journal_date_accepted     2013-05-30
_journal_name_full     'Acta Crystallographica, Section E'
_journal_year     2013
_journal_volume     69
_journal_issue      7
_journal_page_first     m370
_journal_page_last     m370
_journal_paper_category     QM
_journal_paper_doi     10.1107/S1600536813014979
_journal_coeditor_code     RZ5069
_publ_contact_author_name     'Prof. B. Thimme Gowda'
_publ_contact_author_address
;
  Vice Chancellor
  Bangalore University
  Bangalore-560056, INDIA
;
_publ_contact_author_email     gowdabt@yahoo.com
_publ_contact_author_fax     '91 80 23219295'
_publ_contact_author_phone     '91 80 22961001'
_publ_section_title
;
Potassium <i>N</i>-bromo-4-chloro-2-methylbenzenesulfonamidate monohydrate
;
loop_
    _publ_author_name
    _publ_author_address
    'H. S. Spandana'
; Department of Chemistry
  Mangalore University
  Mangalagangotri 574 199
  Mangalore, India
;
    'Sabine Foro'
; Institute of Materials Science
  Darmstadt University of Technology
  Petersenstrasse 23
  D-64287 Darmstadt, Germany
;
    'B. Thimme Gowda'
; Jnanabharathi Campus
  Bangalore University
  Bangalore 560 056, India
;
