# Supplementary material for: Potassium N-bromo-4-chloro-2-methyl­benzene­sulfonamidate monohydrate
Source: Acta Crystallogr Sect E Struct Rep Online. 2013 Jun 8;69(Pt 7):m370. doi: 10.1107/S1600536813014979 (PMC3772410; doi:10.1107/S1600536813014979)
Supplement: Supplementary file 2 [file e-69-0m370-Isup2.hkl]

# 
# h,k,l, Fc-squared, Fo-squared, sigma(Fo-squared) and status flag 
# 
data_I
_shelx_title ' KBS14 P21/C' 
_shelx_refln_list_code          4 
_shelx_F_calc_maximum      282.59 
_exptl_crystal_F_000       672.00 
_reflns_d_resolution_high  0.8001 
 
loop_ 
 _symmetry_equiv_pos_as_xyz 
 'x, y, z' 
 '-x, y+1/2, -z+1/2' 
 '-x, -y, -z' 
 'x, -y-1/2, z-1/2' 
 
_cell_length_a    15.2650 
_cell_length_b    11.4817 
_cell_length_c     6.7552 
_cell_angle_alpha  90.000 
_cell_angle_beta  101.617 
_cell_angle_gamma  90.000 
 
_shelx_F_squared_multiplier     1.000 
 
loop_ 
 _refln_index_h 
 _refln_index_k 
 _refln_index_l 
 _refln_F_squared_calc 
 _refln_F_squared_meas 
 _refln_F_squared_sigma 
 _refln_observed_status 
   3   0   0     5967.06     5121.46    147.33 o 
   4   0   0     3718.19     3450.33    107.82 o 
   5   0   0      503.81      585.09     12.84 o 
   6   0   0     8251.63    10104.89     53.36 o 
   7   0   0       59.29       71.03     12.55 o 
   8   0   0      597.31      763.06     21.60 o 
   9   0   0      352.36      501.42     21.08 o 
  10   0   0     8390.81    10917.91     75.03 o 
  11   0   0     4594.44     6276.24     59.64 o 
  12   0   0      129.59      190.45     20.47 o 
  13   0   0     5398.22     7458.19     68.67 o 
  14   0   0      107.37      191.03     24.63 o 
  15   0   0      418.58      623.22     32.25 o 
  16   0   0      882.98     1189.90     39.99 o 
  17   0   0      107.61      179.67     30.98 o 
  18   0   0        0.82        8.32     30.99 o 
   2   1   0      456.34      471.70     75.77 o 
   3   1   0     1723.68     2076.12     27.16 o 
   4   1   0      752.21      738.53     16.43 o 
   5   1   0     2000.56     1906.86     54.79 o 
   6   1   0     1153.68     1115.71     38.95 o 
   7   1   0        0.85        3.35      5.70 o 
   8   1   0     6252.14     7611.97    328.43 o 
   9   1   0       81.75      112.40      7.87 o 
  10   1   0      780.57     1132.97     54.69 o 
  11   1   0      100.80      145.29     19.42 o 
  12   1   0        8.60       18.24     13.97 o 
  13   1   0      360.62      516.47     27.90 o 
  14   1   0       20.99       45.73     17.06 o 
  15   1   0      139.99      189.00     18.62 o 
  16   1   0      120.46      154.41     19.11 o 
  17   1   0       10.46       24.87     21.80 o 
  18   1   0      457.68      628.64     51.19 o 
   0   2   0    28450.78    27537.62   1636.71 o 
   1   2   0      236.04      330.50      3.54 o 
   2   2   0    20540.91    20163.83     65.78 o 
   3   2   0     8330.69     9130.27    171.22 o 
   4   2   0     2832.33     2820.60     36.65 o 
   5   2   0     3078.66     3214.37     29.20 o 
   6   2   0     2029.50     1984.44     54.65 o 
   7   2   0      110.30      111.80      7.86 o 
   8   2   0     3092.95     2747.69    190.32 o 
   9   2   0     2484.34     2977.18    171.39 o 
  10   2   0     1397.13     1554.71    100.57 o 
  11   2   0     2052.95     2787.23    263.52 o 
  12   2   0     1499.10     2010.31    227.05 o 
  13   2   0     2953.05     4095.02    425.24 o 
  14   2   0       48.78       89.42     29.28 o 
  15   2   0     1242.81     1785.10     65.95 o 
  16   2   0      416.23      504.62     26.32 o 
  17   2   0        6.45       16.57     28.44 o 
  18   2   0       16.64       45.78     28.34 o 
   1   3   0       41.47       66.34      2.48 o 
   2   3   0     7729.21     8014.98     12.29 o 
   3   3   0     6073.66     6815.85     60.60 o 
   4   3   0     4063.16     4684.38     57.75 o 
   5   3   0       83.56       54.21      4.20 o 
   6   3   0      295.67      320.25      8.10 o 
   7   3   0      335.02      322.16     18.12 o 
   8   3   0     4016.82     3954.11    216.90 o 
   9   3   0      277.68      274.27     14.99 o 
  10   3   0      192.68      169.52     11.62 o 
  11   3   0     1934.95     1960.33    118.95 o 
  12   3   0      142.31      172.44     23.73 o 
  13   3   0       56.37       95.81     11.36 o 
  14   3   0      201.58      314.86     33.48 o 
  15   3   0       41.50      115.97     29.21 o 
  16   3   0        2.67       42.84     27.11 o 
  17   3   0        9.04       35.87     31.01 o 
  18   3   0      766.71     1094.47     29.30 o 
   0   4   0     2263.52     2296.15     47.15 o 
   1   4   0      628.35      684.45      5.04 o 
   2   4   0    20879.10    20179.24     98.34 o 
   3   4   0      260.17      315.86      3.70 o 
   4   4   0       46.87       95.63      8.92 o 
   5   4   0     1106.46     1283.39      9.02 o 
   6   4   0     4253.69     4287.18     80.76 o 
   7   4   0     2249.23     2323.55     32.47 o 
   8   4   0     3384.23     3088.92     48.16 o 
   9   4   0     2313.87     2410.65    148.38 o 
  10   4   0      441.88      352.35     61.07 o 
  11   4   0      569.19      492.61     73.70 o 
  12   4   0     2722.10     2539.27    317.93 o 
  13   4   0     2713.21     3389.66    469.85 o 
  14   4   0      110.42      121.89     13.32 o 
  15   4   0      847.99     1154.62    214.42 o 
  16   4   0       42.63       78.66     18.53 o 
  17   4   0        7.79       14.69     25.00 o 
   1   5   0     1999.37     2041.85     20.09 o 
   2   5   0      918.84      998.28      6.88 o 
   3   5   0       22.79       26.43      3.33 o 
   4   5   0     1845.69     2014.30      9.15 o 
   5   5   0     3712.82     3642.21     53.26 o 
   6   5   0     6721.10     6807.59     80.23 o 
   7   5   0       68.69       58.51      7.95 o 
   8   5   0      150.30      136.28      9.91 o 
   9   5   0       13.44       14.07      6.95 o 
  10   5   0     3535.36     3032.12    237.53 o 
  11   5   0        5.68       -3.24      9.00 o 
  12   5   0      933.82      661.78    118.02 o 
  13   5   0      531.50      390.05     54.93 o 
  14   5   0        3.27        3.83     10.99 o 
  15   5   0      718.62      672.56     32.68 o 
  16   5   0      671.24      690.65     42.70 o 
  17   5   0       12.34        7.58     18.11 o 
   0   6   0     6712.73     7213.70     99.90 o 
   1   6   0       37.48       36.94      2.30 o 
   2   6   0     3073.50     3165.24     25.64 o 
   3   6   0      152.54      213.42      3.97 o 
   4   6   0     2205.73     2145.56     20.73 o 
   5   6   0       34.55       34.90      4.17 o 
   6   6   0     1845.79     1868.56     19.88 o 
   7   6   0      872.45      900.02     26.96 o 
   8   6   0     1288.45     1353.69     46.03 o 
   9   6   0      736.44      735.05     36.66 o 
  10   6   0       71.14       65.58      8.36 o 
  11   6   0     1293.33     1106.44    101.47 o 
  12   6   0      170.65      113.75     18.60 o 
  13   6   0      119.25       77.35     12.47 o 
  14   6   0      292.66      235.06     71.62 o 
  15   6   0      225.04      192.21     35.48 o 
  16   6   0        4.51        2.99     13.24 o 
   1   7   0     1371.88     1407.46     33.39 o 
   2   7   0      192.24      210.48      5.54 o 
   3   7   0     4572.67     4757.31    161.05 o 
   4   7   0      102.02      128.60      8.43 o 
   5   7   0     3050.34     3251.14     73.57 o 
   6   7   0     2885.09     2879.51     59.02 o 
   7   7   0      600.47      572.07     11.32 o 
   8   7   0      343.84      373.19     13.66 o 
   9   7   0       61.12       68.96      8.27 o 
  10   7   0     1825.48     1597.03     20.17 o 
  11   7   0       91.03       91.52     18.76 o 
  12   7   0      166.96      128.66     23.49 o 
  13   7   0        0.19      -13.25     13.25 o 
  14   7   0       21.04        7.20     19.55 o 
  15   7   0       81.40      134.20     55.94 o 
  16   7   0      548.21      674.28    155.04 o 
   0   8   0     1266.03     1298.31     89.59 o 
   1   8   0        6.83       10.68      5.06 o 
   2   8   0      834.93      883.08     15.95 o 
   3   8   0      954.33      981.24     19.49 o 
   4   8   0     3838.05     3854.59    209.19 o 
   5   8   0       91.01       88.47      9.87 o 
   6   8   0     3354.91     3424.55    165.55 o 
   7   8   0     3604.80     3447.38     92.00 o 
   8   8   0      129.60      124.57     11.12 o 
   9   8   0      355.70      348.65     14.28 o 
  10   8   0       61.94       42.54     13.47 o 
  11   8   0      254.27      233.44     29.54 o 
  12   8   0      150.53      124.67     29.90 o 
  13   8   0       68.81       30.95     15.45 o 
  14   8   0      632.35      580.52     28.44 o 
  15   8   0       13.87      -25.80     27.29 o 
   1   9   0     4398.42     4521.13     47.16 o 
   2   9   0      176.03      187.58      8.45 o 
   3   9   0     4037.96     4281.30     26.05 o 
   4   9   0     1400.58     1443.49     26.50 o 
   5   9   0      234.44      225.33     11.33 o 
   6   9   0       65.46       67.12     13.27 o 
   7   9   0     1135.84     1102.77     46.24 o 
   8   9   0      614.16      647.04     16.98 o 
   9   9   0      205.82      226.97     14.46 o 
  10   9   0      110.34       96.68     13.84 o 
  11   9   0       17.34       17.29     13.56 o 
  12   9   0      765.45      689.73     34.83 o 
  13   9   0       29.00       32.62     14.94 o 
  14   9   0      637.99      554.04     28.91 o 
   0  10   0      452.34      502.79     43.03 o 
   1  10   0     1204.69     1192.14     42.82 o 
   2  10   0      108.89      118.52      7.26 o 
   3  10   0      226.68      273.54     12.27 o 
   4  10   0      242.74      231.63     23.05 o 
   5  10   0      119.38      117.58     16.18 o 
   6  10   0      776.98      782.57     50.09 o 
   7  10   0      287.90      309.92     25.64 o 
   8  10   0      140.14      120.86     17.40 o 
   9  10   0      691.59      612.16     17.39 o 
  10  10   0      378.90      349.52     17.16 o 
  11  10   0       47.38       44.30     15.09 o 
  12  10   0       15.66       32.91     15.53 o 
  13  10   0        1.75       21.16     15.75 o 
   1  11   0     2314.38     2235.83     96.64 o 
   2  11   0      257.87      279.73     16.32 o 
   3  11   0     1539.04     1511.78    104.92 o 
   4  11   0      784.95      764.27     31.16 o 
   5  11   0       82.29       83.82     13.16 o 
   6  11   0        7.82       13.55     12.33 o 
   7  11   0      141.09      161.59     15.67 o 
   8  11   0       74.95       63.80     14.39 o 
   9  11   0      722.21      705.72     29.60 o 
  10  11   0      486.50      487.57     27.88 o 
  11  11   0      157.50      133.10     16.83 o 
  12  11   0      670.54      522.70     30.03 o 
   0  12   0      153.88      151.96     12.75 o 
   1  12   0      135.83      139.66     10.09 o 
   2  12   0      202.97      200.48     14.74 o 
   3  12   0        1.69        8.66     16.35 o 
   4  12   0       16.16       25.87     13.38 o 
   5  12   0       30.09       48.03     15.26 o 
   6  12   0      146.29      147.40     14.66 o 
   7  12   0       31.49       50.04     31.49 o 
   8  12   0      173.36      176.05     41.04 o 
   9  12   0       67.33       91.51     18.00 o 
  10  12   0       83.81       73.13     16.56 o 
   1  13   0     1345.18     1348.35    105.98 o 
   2  13   0      286.43      295.20     52.72 o 
   3  13   0      172.49      200.86     28.36 o 
   4  13   0        6.91       18.54     29.55 o 
   5  13   0      479.62      518.56     58.28 o 
   6  13   0      659.50      618.54     42.69 o 
   7  13   0        3.42        0.26     15.35 o 
   0  14   0       18.99       49.31     21.28 o 
   1  14   0       27.79       37.67     21.15 o 
   2  14   0       50.31       35.30     21.47 o 
   3  14   0       43.40       66.78     30.27 o 
   4  14   0       14.21       48.28     24.21 o 
 -18   1   1      530.33      753.23     42.31 o 
 -17   1   1     1296.35     1807.19     43.32 o 
 -16   1   1     1736.17     2610.60     86.06 o 
 -15   1   1       64.55      117.23     14.67 o 
 -14   1   1      855.76     1363.89     36.99 o 
 -13   1   1       27.99       40.35     15.22 o 
 -12   1   1     1333.48     1918.04     73.43 o 
 -11   1   1       19.56        4.80     12.16 o 
 -10   1   1     1315.10     1457.37    113.68 o 
  -9   1   1     1737.88     1862.48     21.76 o 
  -8   1   1     5419.71     5634.33    152.19 o 
  -7   1   1    10256.63    11089.88    254.26 o 
  -6   1   1    21843.83    23045.83    298.51 o 
  -5   1   1    11067.98    10438.83     93.21 o 
  -4   1   1    21384.38    22129.10    130.58 o 
  -3   1   1    16845.95    16553.52     23.57 o 
  -2   1   1      293.15      319.55     10.89 o 
  -1   1   1     1782.12     1620.68      9.49 o 
   0   1   1      897.77     1048.16      7.89 o 
   1   1   1      414.75      377.03     20.63 o 
   2   1   1     5400.93     6168.56     56.63 o 
   3   1   1     1522.85     1622.26     28.40 o 
   4   1   1     1955.11     1937.09     63.72 o 
   5   1   1    21773.51    21450.14     82.53 o 
   6   1   1       27.12       52.06      4.74 o 
   7   1   1     5632.79     5477.46    145.85 o 
   8   1   1     5475.98     4988.82     84.22 o 
   9   1   1    12268.40    12215.34     71.56 o 
  10   1   1     2024.41     2240.53     22.20 o 
  11   1   1      310.46      339.92     13.61 o 
  12   1   1     3299.94     3397.06    409.05 o 
  13   1   1      172.53      202.14     16.24 o 
  14   1   1      186.00      202.71     16.70 o 
  15   1   1      549.34      736.28     23.55 o 
  16   1   1      394.19      583.36     38.11 o 
  17   1   1      195.15      318.46     20.67 o 
  18   1   1      767.43     1043.80     94.65 o 
 -18   2   1      178.34      212.89     24.69 o 
 -17   2   1      103.98      136.79     20.73 o 
 -16   2   1       26.33       47.13     19.51 o 
 -15   2   1      483.20      734.59     45.51 o 
 -14   2   1      226.85      303.11     17.81 o 
 -13   2   1     2684.31     3388.20    219.29 o 
 -12   2   1        2.51        8.87     13.11 o 
 -11   2   1      307.52      363.95     65.86 o 
 -10   2   1       26.47       31.44      8.65 o 
  -9   2   1     3623.23     4260.31    473.81 o 
  -8   2   1      554.11      684.25     13.35 o 
  -7   2   1       11.49       29.41      8.12 o 
  -6   2   1     2353.90     2613.67     64.18 o 
  -5   2   1     1898.20     1863.22     21.51 o 
  -4   2   1     2581.57     2646.47     37.68 o 
  -3   2   1    12868.52    11909.23    200.55 o 
  -2   2   1        5.33       12.67      2.79 o 
  -1   2   1     2057.94     1902.81    197.55 o 
   0   2   1     6224.38     5852.81     20.21 o 
   1   2   1    19528.76    20312.65    148.59 o 
   2   2   1      691.84      747.84     16.54 o 
   3   2   1     7169.80     7713.49     46.36 o 
   4   2   1     2932.66     2939.85     54.35 o 
   5   2   1     1040.70     1078.59     35.92 o 
   6   2   1     1863.45     1874.98     13.70 o 
   7   2   1      923.98      927.22     35.55 o 
   8   2   1     1020.31      913.53     26.82 o 
   9   2   1      465.65      425.82     36.73 o 
  10   2   1        2.18        0.23      7.75 o 
  11   2   1      748.62      654.97    104.25 o 
  12   2   1      732.02      696.37     59.17 o 
  13   2   1     1331.30     1304.96     88.63 o 
  14   2   1      215.90      247.88     19.49 o 
  15   2   1      133.29      153.47     16.99 o 
  16   2   1      539.50      689.20    117.97 o 
  17   2   1        2.53       24.93     19.13 o 
 -18   3   1      479.66      715.67     26.81 o 
 -17   3   1        7.33        5.72     18.34 o 
 -16   3   1      536.00      917.99     68.85 o 
 -15   3   1      247.88      305.25     23.11 o 
 -14   3   1      854.35     1154.04     40.22 o 
 -13   3   1      155.54      129.98     24.71 o 
 -12   3   1      167.81      180.04     13.22 o 
 -11   3   1      453.02      465.08     32.05 o 
 -10   3   1     1081.24     1200.24     21.91 o 
  -9   3   1      818.38      893.40     26.68 o 
  -8   3   1     4453.20     4818.91     29.61 o 
  -7   3   1     6568.47     6905.72     30.12 o 
  -6   3   1     4826.83     4654.42     62.45 o 
  -5   3   1      467.51      492.95     14.73 o 
  -4   3   1     5906.19     5874.92     19.85 o 
  -3   3   1    25777.45    23980.02     36.49 o 
  -2   3   1     2658.66     2647.66     88.22 o 
  -1   3   1     9683.26     9888.21    155.52 o 
   0   3   1      192.83      232.24      8.05 o 
   1   3   1     2528.32     2743.13     48.24 o 
   2   3   1     7643.24     8188.04     52.71 o 
   3   3   1    27139.83    26718.32    179.79 o 
   4   3   1      668.11      829.70     16.79 o 
   5   3   1      773.52      819.10     13.97 o 
   6   3   1       58.21       72.84      4.98 o 
   7   3   1     7561.40     7252.80    149.55 o 
   8   3   1       82.16       80.56      8.63 o 
   9   3   1     2546.76     2418.34    216.84 o 
  10   3   1     3689.86     3168.98    346.28 o 
  11   3   1      652.83      560.73     83.60 o 
  12   3   1       89.34       69.29     11.34 o 
  13   3   1        8.86        6.10     10.22 o 
  14   3   1     1050.29      951.22     78.66 o 
  15   3   1        4.27       -0.38     14.88 o 
  16   3   1       30.67       50.48     18.28 o 
  17   3   1      372.84      521.46    111.27 o 
 -18   4   1       15.70       61.75     34.37 o 
 -17   4   1      384.25      481.27     22.42 o 
 -16   4   1      384.39      506.97     23.57 o 
 -15   4   1        8.57       21.11     16.76 o 
 -14   4   1      328.61      392.88     18.96 o 
 -13   4   1      345.12      367.35     31.63 o 
 -12   4   1       88.90      103.85     10.81 o 
 -11   4   1     1521.69     1690.63     17.85 o 
 -10   4   1     1729.08     1749.92     19.29 o 
  -9   4   1     1031.66     1113.57     43.18 o 
  -8   4   1      700.13      757.95     20.81 o 
  -7   4   1        8.64        9.71      5.38 o 
  -6   4   1      265.71      313.34      9.73 o 
  -5   4   1     1583.49     1820.00     18.04 o 
  -4   4   1      145.50      179.85      9.73 o 
  -3   4   1     6487.10     7617.07    102.71 o 
  -2   4   1     1321.10     1583.02     55.55 o 
  -1   4   1     4186.61     4311.48     16.54 o 
   0   4   1     7089.54     7726.73     79.08 o 
   1   4   1      579.15      699.44      8.87 o 
   2   4   1     3209.42     3253.34     38.86 o 
   3   4   1      314.71      313.48      4.68 o 
   4   4   1     3103.58     3405.76     52.85 o 
   5   4   1        1.30        6.16      4.07 o 
   6   4   1     1776.06     1921.81     30.13 o 
   7   4   1       24.01       24.71      4.75 o 
   8   4   1       71.85       88.79      8.47 o 
   9   4   1       29.29       43.73      7.31 o 
  10   4   1     1176.44     1088.33    100.06 o 
  11   4   1       56.17       69.72     11.11 o 
  12   4   1      438.03      354.01     79.65 o 
  13   4   1       17.82       -0.59     10.53 o 
  14   4   1       10.38       -5.23     11.11 o 
  15   4   1      399.05      335.20     29.59 o 
  16   4   1      189.70      191.16     45.41 o 
  17   4   1       83.10       92.88     30.96 o 
 -17   5   1      106.98      185.32     16.76 o 
 -16   5   1      160.32      272.79     20.57 o 
 -15   5   1      474.12      563.46     23.42 o 
 -14   5   1      205.61      293.00     18.46 o 
 -13   5   1       25.23       25.13     10.52 o 
 -12   5   1     1094.74     1182.39     38.39 o 
 -11   5   1     1659.33     1778.84     22.26 o 
 -10   5   1     2788.40     2869.68     30.24 o 
  -9   5   1       17.25       20.54      6.62 o 
  -8   5   1     1292.82     1278.36     41.41 o 
  -7   5   1     1289.27     1239.29     12.61 o 
  -6   5   1     2668.12     2774.84     41.42 o 
  -5   5   1      204.71      270.60      6.97 o 
  -4   5   1     5448.55     6523.80    138.25 o 
  -3   5   1     5827.92     6255.73     52.37 o 
  -2   5   1     3659.15     3670.40    103.70 o 
  -1   5   1      991.16      900.07     16.06 o 
   0   5   1       33.60       30.55      2.75 o 
   1   5   1     1633.03     1546.87     29.61 o 
   2   5   1      100.19       80.81      4.36 o 
   3   5   1    11643.10    11808.37    105.33 o 
   4   5   1      467.00      543.71      6.24 o 
   5   5   1     2219.00     2367.03     35.10 o 
   6   5   1        1.03        8.40      4.12 o 
   7   5   1     4164.18     4131.74     54.49 o 
   8   5   1       21.34       38.23      5.68 o 
   9   5   1     1207.89     1176.10     27.09 o 
  10   5   1     1050.28      965.42     37.61 o 
  11   5   1     1647.78     1355.86    132.06 o 
  12   5   1      151.08      121.40     20.34 o 
  13   5   1      205.21      169.40     36.98 o 
  14   5   1      312.78      224.65     46.12 o 
  15   5   1        9.09      -12.42     12.42 o 
  16   5   1      244.93      220.79     41.23 o 
 -17   6   1      177.20      300.61     39.35 o 
 -16   6   1      204.59      210.02     29.01 o 
 -15   6   1      558.97      648.71     20.87 o 
 -14   6   1      263.64      264.12     12.59 o 
 -13   6   1        4.59        2.05     10.18 o 
 -12   6   1      361.37      377.12     35.97 o 
 -11   6   1     3183.16     3405.00    168.08 o 
 -10   6   1      681.72      720.80     51.30 o 
  -9   6   1       41.83       42.21      7.27 o 
  -8   6   1     1399.02     1355.56     15.46 o 
  -7   6   1      883.96      948.29     10.06 o 
  -6   6   1      183.61      194.40      5.80 o 
  -5   6   1     2012.33     2304.58     28.60 o 
  -4   6   1     1038.10     1073.29     33.19 o 
  -3   6   1       11.38       11.46      6.03 o 
  -2   6   1      314.69      338.30      5.74 o 
  -1   6   1    16086.23    15915.25    119.19 o 
   0   6   1     8943.02     9441.22     59.38 o 
   1   6   1     1103.45     1158.57     20.60 o 
   2   6   1     6629.00     6748.80     44.07 o 
   3   6   1       14.13       11.93      3.04 o 
   4   6   1      224.32      220.33      6.18 o 
   5   6   1       26.28       27.22      4.56 o 
   6   6   1     3739.90     3901.61     45.48 o 
   7   6   1     1084.17     1056.44     20.36 o 
   8   6   1        7.30       13.02      5.92 o 
   9   6   1      812.62      797.81     11.39 o 
  10   6   1     1079.71     1023.98     13.54 o 
  11   6   1      356.96      305.66     12.82 o 
  12   6   1      392.61      361.00     32.25 o 
  13   6   1      336.89      245.94     50.91 o 
  14   6   1        1.13      -10.89     11.55 o 
  15   6   1      637.30      425.38     90.49 o 
  16   6   1        0.33      -12.68     12.68 o 
 -16   7   1       67.10       97.79     16.66 o 
 -15   7   1        6.70       13.44     16.95 o 
 -14   7   1       77.32       93.63     16.80 o 
 -13   7   1      158.20      170.60     15.12 o 
 -12   7   1     1035.70     1093.72     72.94 o 
 -11   7   1        0.40        7.05     11.60 o 
 -10   7   1     2197.20     2240.48     67.03 o 
  -9   7   1     4330.48     4529.01     89.07 o 
  -8   7   1      190.75      214.09      9.85 o 
  -7   7   1       31.34       32.32     13.41 o 
  -6   7   1      576.35      588.20     12.60 o 
  -5   7   1     1338.30     1246.43     19.67 o 
  -4   7   1      509.72      597.55      8.30 o 
  -3   7   1        9.61       14.40      4.91 o 
  -2   7   1     1477.93     1553.78     15.75 o 
  -1   7   1      794.15      732.71     14.75 o 
   0   7   1     3226.26     3176.39     50.76 o 
   1   7   1     5250.53     5087.20     33.28 o 
   2   7   1       26.76       41.88      3.76 o 
   3   7   1     1235.37     1236.25     14.18 o 
   4   7   1        3.57        8.65      5.62 o 
   5   7   1     3918.34     4069.28     51.03 o 
   6   7   1      904.38      960.52     18.29 o 
   7   7   1      126.43      120.53      7.80 o 
   8   7   1       22.96       24.47      7.44 o 
   9   7   1     1006.18      975.26     13.24 o 
  10   7   1      422.26      402.62     10.87 o 
  11   7   1     1152.32     1067.50     18.40 o 
  12   7   1      418.95      377.02     15.08 o 
  13   7   1      126.74      111.29     22.87 o 
  14   7   1        7.44       -4.76     14.10 o 
  15   7   1      367.23      224.32     44.75 o 
 -15   8   1       78.28       76.07     20.55 o 
 -14   8   1      131.16       87.20     24.28 o 
 -13   8   1      731.53      649.41     33.79 o 
 -12   8   1       36.61       11.70     22.14 o 
 -11   8   1      412.25      385.32     22.84 o 
 -10   8   1      174.26      196.87     21.22 o 
  -9   8   1     1995.83     1951.68     32.90 o 
  -8   8   1      307.21      273.92     13.64 o 
  -7   8   1     1860.07     1864.31     39.54 o 
  -6   8   1      488.86      522.84     14.23 o 
  -5   8   1      178.19      172.66     11.09 o 
  -4   8   1       11.72       13.16      8.74 o 
  -3   8   1     3454.58     3647.63    118.36 o 
  -2   8   1     1378.23     1281.05     14.94 o 
  -1   8   1      604.24      628.22     10.83 o 
   0   8   1      739.86      798.42     18.36 o 
   1   8   1        7.40        7.42      4.99 o 
   2   8   1     2673.03     2646.31     40.09 o 
   3   8   1      264.88      299.70     11.40 o 
   4   8   1     2113.10     2033.89     21.49 o 
   5   8   1      376.51      406.65     16.12 o 
   6   8   1      471.34      459.15     12.96 o 
   7   8   1      145.13      145.02     11.10 o 
   8   8   1     1550.07     1439.79     56.27 o 
   9   8   1      540.67      456.68     14.10 o 
  10   8   1      360.31      374.80     17.47 o 
  11   8   1      250.54      211.54     21.03 o 
  12   8   1      594.49      510.80     25.06 o 
  13   8   1      516.68      457.29     23.29 o 
  14   8   1       17.77       27.00     19.95 o 
 -14   9   1       10.92       -6.36     20.44 o 
 -13   9   1      279.81      187.40     17.99 o 
 -12   9   1      389.67      370.91     48.71 o 
 -11   9   1        0.93       -1.82     14.07 o 
 -10   9   1      685.78      731.23     68.81 o 
  -9   9   1     1421.45     1365.15     36.74 o 
  -8   9   1       55.70       35.86     12.54 o 
  -7   9   1      332.77      316.10     14.03 o 
  -6   9   1      141.60      117.59     12.38 o 
  -5   9   1      862.62      795.06     40.07 o 
  -4   9   1       93.45       90.43     10.69 o 
  -3   9   1       33.98       45.65     10.67 o 
  -2   9   1     1141.11     1219.14     23.98 o 
  -1   9   1       47.02       54.90      6.51 o 
   0   9   1     3305.26     3330.25     72.61 o 
   1   9   1     3594.98     3617.37    104.98 o 
   2   9   1        1.44        2.70      7.15 o 
   3   9   1     2299.88     2315.64     68.97 o 
   4   9   1      112.81      115.99     11.34 o 
   5   9   1      286.90      276.87     12.36 o 
   6   9   1       14.98       21.81     10.75 o 
   7   9   1      361.56      318.70     12.93 o 
   8   9   1      101.86      111.86     11.50 o 
   9   9   1       57.05       63.70     11.47 o 
  10   9   1      766.53      639.35     16.35 o 
  11   9   1      709.08      698.38     36.02 o 
  12   9   1       40.82       34.19     20.20 o 
  13   9   1      263.05      317.65     23.05 o 
 -13  10   1      650.24      558.94     22.94 o 
 -12  10   1      166.86      145.03     18.10 o 
 -11  10   1        7.33       23.46     16.80 o 
 -10  10   1        8.93       13.93     14.72 o 
  -9  10   1     1105.17      999.94     42.30 o 
  -8  10   1        8.32       -0.89     14.19 o 
  -7  10   1     1828.03     1751.49     49.21 o 
  -6  10   1      241.79      279.45     14.63 o 
  -5  10   1     1146.39     1101.79     27.37 o 
  -4  10   1      270.18      291.03     10.81 o 
  -3  10   1     2327.18     2512.13     37.13 o 
  -2  10   1     1886.53     2038.92     55.73 o 
  -1  10   1      194.36      196.41      9.32 o 
   0  10   1      391.24      400.75     19.47 o 
   1  10   1       20.74       27.81      8.03 o 
   2  10   1      372.14      351.20     23.06 o 
   3  10   1       76.46       57.49      8.27 o 
   4  10   1     1235.76     1325.45     47.55 o 
   5  10   1        7.72       23.32     12.49 o 
   6  10   1     1700.89     1680.78     23.31 o 
   7  10   1       75.79       88.80     13.18 o 
   8  10   1     2678.16     2696.66    166.82 o 
   9  10   1     1715.86     1567.47     28.41 o 
  10  10   1       24.42       14.33     13.73 o 
  11  10   1       11.28       -1.29     14.58 o 
  12  10   1      102.80       72.57     24.43 o 
 -12  11   1       71.53       79.85     17.57 o 
 -11  11   1      179.92      173.12     17.42 o 
 -10  11   1       23.46       41.01     13.57 o 
  -9  11   1        0.26       31.90     23.64 o 
  -8  11   1      295.14      269.42     16.45 o 
  -7  11   1      748.81      734.30     20.09 o 
  -6  11   1      593.50      536.29     18.40 o 
  -5  11   1      388.76      406.46     16.17 o 
  -4  11   1       39.90       39.66     10.24 o 
  -3  11   1       13.06       11.42      9.10 o 
  -2  11   1      268.17      308.46     11.74 o 
  -1  11   1       30.75       24.36     10.90 o 
   0  11   1        6.46       21.60     10.65 o 
   1  11   1       22.33       34.14      9.04 o 
   2  11   1      292.47      281.32     13.76 o 
   3  11   1     1574.31     1410.93     34.10 o 
   4  11   1      396.32      419.80     15.21 o 
   5  11   1       92.10      104.45     18.70 o 
   6  11   1       15.53       17.55     16.70 o 
   7  11   1        5.93       31.71     13.69 o 
   8  11   1       27.13       54.87     14.35 o 
   9  11   1       29.47       45.12     28.11 o 
  10  11   1       27.79       24.39     23.61 o 
  11  11   1       35.00       32.62     14.76 o 
 -10  12   1       37.37       49.69     29.68 o 
  -9  12   1      273.66      267.92     17.42 o 
  -8  12   1        7.60      -15.59     15.59 o 
  -7  12   1      670.73      637.40     23.76 o 
  -6  12   1      293.88      308.28     16.36 o 
  -5  12   1     1014.51     1033.55     20.68 o 
  -4  12   1     1157.85     1194.71     21.28 o 
  -3  12   1       63.03       62.49     12.71 o 
  -2  12   1      548.57      523.61     16.34 o 
  -1  12   1      104.80      117.88     13.67 o 
   0  12   1      992.76      988.81     61.43 o 
   1  12   1        5.75       11.49      9.11 o 
   2  12   1       77.74       76.09     10.33 o 
   3  12   1      206.26      226.52     14.30 o 
   4  12   1      643.92      637.29     69.12 o 
   5  12   1       89.84      112.09     14.91 o 
   6  12   1     1650.09     1706.85     66.31 o 
   7  12   1      162.64      181.68     17.09 o 
   8  12   1      253.94      256.29     29.80 o 
   9  12   1      164.15      136.47     17.42 o 
  -8  13   1        6.60       -0.14     19.07 o 
  -7  13   1        1.14        3.63     25.87 o 
  -6  13   1       10.67       11.50     19.02 o 
  -5  13   1        5.31        7.75     20.89 o 
  -4  13   1       70.05       60.38     22.93 o 
  -3  13   1       16.41        0.62     21.46 o 
  -2  13   1       12.46       -0.58     18.96 o 
  -1  13   1       34.08       40.62     13.69 o 
   0  13   1        8.78       20.72     23.88 o 
   1  13   1        5.17       20.48     11.10 o 
   2  13   1        1.54        6.67     10.85 o 
   3  13   1       20.62       21.60     13.15 o 
   4  13   1        1.92       13.56     14.61 o 
   5  13   1       20.82       33.23     27.61 o 
   6  13   1        0.42       11.17     15.39 o 
   7  13   1        6.10       23.27     25.61 o 
  -3  14   1        2.60      -18.49     23.72 o 
  -2  14   1       16.63      -11.90     22.66 o 
  -1  14   1      150.54      122.99     22.25 o 
   0  14   1      183.98      146.82     14.20 o 
   1  14   1       49.50       39.74     14.56 o 
   2  14   1       66.00       88.73     15.54 o 
   3  14   1       11.75       30.50     14.20 o 
 -19   0   2       45.92       99.21     33.92 o 
 -18   0   2       32.24       20.10     32.09 o 
 -17   0   2       37.61       99.53     20.59 o 
 -16   0   2     1198.31     1680.79     41.75 o 
 -15   0   2      527.74      580.98     28.28 o 
 -14   0   2      602.88      592.79     24.16 o 
 -13   0   2      162.33      150.78     19.20 o 
 -12   0   2     6541.55     6812.26     53.43 o 
 -11   0   2      958.44      958.17     21.88 o 
 -10   0   2      200.35      247.57     12.43 o 
  -9   0   2    11183.54    10522.45     48.48 o 
  -8   0   2      504.18      468.45     11.64 o 
  -7   0   2     3129.50     2950.77     21.59 o 
  -6   0   2     3434.77     3750.02     22.33 o 
  -5   0   2    22334.59    21053.53     47.82 o 
  -4   0   2    20497.41    19062.13     42.00 o 
  -3   0   2       53.37       49.23      3.70 o 
  -2   0   2      233.50      185.47      5.21 o 
  -1   0   2    11239.48    11039.58     30.17 o 
   0   0   2    25773.02    25656.74     47.57 o 
   1   0   2    79859.05    74866.73    346.66 o 
   2   0   2     1657.68     1541.28     14.10 o 
   3   0   2     2895.33     3510.29     25.34 o 
   4   0   2     7777.92     7792.29    142.48 o 
   5   0   2     6324.26     6607.03    123.79 o 
   6   0   2    13431.37    14209.12     63.47 o 
   7   0   2     3509.50     3450.09    127.68 o 
   8   0   2       62.05       73.07      6.23 o 
   9   0   2      115.62       69.71     12.90 o 
  10   0   2       95.59       61.36     14.37 o 
  11   0   2      163.21      113.49     17.26 o 
  12   0   2     1579.87     1184.73     30.52 o 
  13   0   2      483.27      386.47     23.55 o 
  14   0   2     2149.28     2037.17     39.38 o 
  15   0   2      108.23       86.86     24.18 o 
  16   0   2      190.10      237.25     24.52 o 
  17   0   2     1116.30     1133.22     36.37 o 
 -19   1   2       14.86       14.98     21.53 o 
 -18   1   2      184.29      292.70     31.05 o 
 -17   1   2      159.09      209.47     20.33 o 
 -16   1   2       94.07      120.66     15.93 o 
 -15   1   2       19.18       12.99     14.40 o 
 -14   1   2        2.22      -14.28     14.28 o 
 -13   1   2       31.76       36.56     12.53 o 
 -12   1   2      652.73      672.50     15.81 o 
 -11   1   2       66.56       90.15      9.82 o 
 -10   1   2      419.84      413.42     17.44 o 
  -9   1   2        4.60        7.28      7.44 o 
  -8   1   2      785.16      742.48     10.05 o 
  -7   1   2      982.79      975.91     35.61 o 
  -6   1   2     1962.20     2077.23     12.14 o 
  -5   1   2       17.74       27.25      3.27 o 
  -4   1   2     5113.84     4752.47    104.64 o 
  -3   1   2       59.33       93.01      6.15 o 
  -2   1   2       32.45       42.63      2.70 o 
  -1   1   2     2557.62     2510.34     17.15 o 
   0   1   2     1956.55     1989.85      9.50 o 
   1   1   2      138.03      125.16      3.98 o 
   2   1   2       26.69       28.16      3.08 o 
   3   1   2     3470.86     3490.76     51.53 o 
   4   1   2      809.29      741.90     10.22 o 
   5   1   2      714.11      757.27     15.72 o 
   6   1   2     3363.82     3281.18     28.12 o 
   7   1   2       48.65       62.49      5.43 o 
   8   1   2       34.75       37.32      5.54 o 
   9   1   2     3371.00     2737.78     33.36 o 
  10   1   2      276.68      205.69     11.66 o 
  11   1   2      844.85      558.63     15.15 o 
  12   1   2        0.31       -5.56     11.72 o 
  13   1   2      156.95      122.19     30.57 o 
  14   1   2       11.89       16.93     12.97 o 
  15   1   2      267.02      243.86     33.00 o 
  16   1   2       20.49       30.46     15.65 o 
  17   1   2        6.54       12.12     19.17 o 
 -18   2   2       13.01        9.26     20.36 o 
 -17   2   2       45.39      103.76     19.90 o 
 -16   2   2       25.44       31.71     17.82 o 
 -15   2   2       72.27       93.30     31.86 o 
 -14   2   2      433.93      562.29     98.73 o 
 -13   2   2     1374.52     1578.10    175.00 o 
 -12   2   2      521.28      641.12     54.17 o 
 -11   2   2     2663.52     2723.91     40.85 o 
 -10   2   2     2069.98     2158.44     30.29 o 
  -9   2   2     7814.62     8005.07    152.39 o 
  -8   2   2       14.30       24.93      5.97 o 
  -7   2   2     6951.69     6683.64     47.84 o 
  -6   2   2     5424.30     5281.33     83.17 o 
  -5   2   2     1059.01     1059.74     18.69 o 
  -4   2   2      295.72      340.52      5.16 o 
  -3   2   2     9013.60     8652.44    149.62 o 
  -2   2   2      747.01      719.05      9.53 o 
  -1   2   2     9479.85     8452.18     27.16 o 
   0   2   2    11213.22    11032.64     79.44 o 
   1   2   2     3089.37     2990.04     59.88 o 
   2   2   2     3179.82     3141.58     48.77 o 
   3   2   2     6784.81     7110.92     60.68 o 
   4   2   2     8550.40     8777.28    102.40 o 
   5   2   2      722.97      810.83     11.63 o 
   6   2   2     8718.43     8690.60     92.86 o 
   7   2   2      324.85      330.31     13.69 o 
   8   2   2     1335.17     1241.27     51.45 o 
   9   2   2       58.11       56.18      6.70 o 
  10   2   2      836.94      663.76     15.43 o 
  11   2   2       35.02       12.10     11.24 o 
  12   2   2     1659.03     1334.48    275.68 o 
  13   2   2       52.89       37.80     32.68 o 
  14   2   2     1046.85      984.36    234.58 o 
  15   2   2      260.11      241.16     68.04 o 
  16   2   2      159.50      204.69     37.94 o 
  17   2   2      251.52      280.96     39.63 o 
 -18   3   2      258.69      351.06     22.00 o 
 -17   3   2      599.98      745.14     54.97 o 
 -16   3   2        0.34       -7.43     17.35 o 
 -15   3   2       62.54       92.01     28.99 o 
 -14   3   2      882.82     1169.22    204.20 o 
 -13   3   2       52.15       82.66     18.30 o 
 -12   3   2      343.48      430.31     84.28 o 
 -11   3   2       91.44       95.97     10.00 o 
 -10   3   2     2953.94     2910.82    183.39 o 
  -9   3   2      985.83      968.06     54.25 o 
  -8   3   2     2179.51     2116.05     16.23 o 
  -7   3   2     1096.16     1083.16     11.38 o 
  -6   3   2      216.70      220.47      7.34 o 
  -5   3   2      149.47      140.37      8.07 o 
  -4   3   2     3912.24     3726.70     16.15 o 
  -3   3   2      627.45      702.33     13.78 o 
  -2   3   2      737.38      647.31      6.99 o 
  -1   3   2    13475.56    12045.11     23.53 o 
   0   3   2     1402.65     1386.87     16.23 o 
   1   3   2      809.79      832.07      6.44 o 
   2   3   2      689.03      720.09      7.37 o 
   3   3   2       26.42       42.52      4.79 o 
   4   3   2      117.61      149.25      4.00 o 
   5   3   2      342.63      313.21      4.94 o 
   6   3   2      514.05      525.98     17.06 o 
   7   3   2      481.14      471.52     10.90 o 
   8   3   2       21.23       26.13      6.40 o 
   9   3   2     4114.54     3706.81    121.71 o 
  10   3   2      641.00      499.23     14.37 o 
  11   3   2       90.77       91.12      8.34 o 
  12   3   2     1212.40      969.10    187.49 o 
  13   3   2       95.33      109.45     53.96 o 
  14   3   2       33.42       37.82     31.35 o 
  15   3   2        3.01       16.48     22.71 o 
  16   3   2       73.47       97.47     32.59 o 
 -18   4   2      492.97      691.15     32.26 o 
 -17   4   2      139.92      198.35     34.03 o 
 -16   4   2       69.25       59.57     15.54 o 
 -15   4   2      265.71      334.34     46.99 o 
 -14   4   2     1236.41     1546.13    201.15 o 
 -13   4   2     1068.47     1264.98    189.85 o 
 -12   4   2        1.66       12.43     10.00 o 
 -11   4   2     2053.62     2362.01    413.21 o 
 -10   4   2     2364.97     2879.97    594.60 o 
  -9   4   2     1146.93     1275.08    228.30 o 
  -8   4   2       94.20       92.74     11.01 o 
  -7   4   2     7836.10     7726.64     44.81 o 
  -6   4   2      390.10      333.43     15.86 o 
  -5   4   2      650.65      539.60     30.82 o 
  -4   4   2     1542.68     1634.81     34.65 o 
  -3   4   2     6223.67     5616.23     78.71 o 
  -2   4   2     9821.47     8482.97    937.90 o 
  -1   4   2     3622.27     2719.34    535.50 o 
   0   4   2      235.08      214.07     43.45 o 
   1   4   2     1106.91      966.68     23.06 o 
   2   4   2     6378.86     6247.18     69.25 o 
   3   4   2     5484.36     5426.37     20.18 o 
   4   4   2     1458.01     1445.30     20.09 o 
   5   4   2      629.11      679.60     14.46 o 
   6   4   2     2222.00     2252.45     49.15 o 
   7   4   2     1230.94     1153.60     28.22 o 
   8   4   2     6259.53     6053.14     43.22 o 
   9   4   2      943.24      894.58     18.35 o 
  10   4   2       93.49       99.22      8.03 o 
  11   4   2       39.47       41.84      8.51 o 
  12   4   2     1445.74     1400.34    111.56 o 
  13   4   2       34.44       31.75     23.14 o 
  14   4   2     1114.67     1036.29    380.20 o 
  15   4   2      643.07      627.34    219.40 o 
  16   4   2       28.57       56.05     43.01 o 
 -17   5   2      917.34      995.75     33.02 o 
 -16   5   2     1173.66     1376.49    172.53 o 
 -15   5   2      121.60      161.90     20.60 o 
 -14   5   2     1085.10     1320.12    182.46 o 
 -13   5   2       40.70       43.25     11.95 o 
 -12   5   2       10.42       12.69      9.41 o 
 -11   5   2      381.77      412.83     43.46 o 
 -10   5   2      865.30     1002.86     33.63 o 
  -9   5   2      331.10      353.33     24.79 o 
  -8   5   2     1306.55     1264.38     22.61 o 
  -7   5   2     3791.28     3796.26    135.33 o 
  -6   5   2     9823.10     9628.61    413.83 o 
  -5   5   2        3.35        4.53      4.42 o 
  -4   5   2     3442.67     3272.92     42.99 o 
  -3   5   2     9259.55     8630.50    411.91 o 
  -2   5   2      360.87      429.16     23.28 o 
  -1   5   2       28.58       32.20      7.93 o 
   0   5   2      710.92      712.73     22.48 o 
   1   5   2     2471.66     2276.75     13.64 o 
   2   5   2      127.96      121.58      7.37 o 
   3   5   2       74.72       89.81      3.07 o 
   4   5   2     1144.23     1080.20     10.90 o 
   5   5   2      630.26      582.10     10.89 o 
   6   5   2       29.17       24.55      4.91 o 
   7   5   2     3534.63     3382.99     53.98 o 
   8   5   2       89.72       94.70      7.23 o 
   9   5   2      768.43      672.18     29.96 o 
  10   5   2     1172.29     1094.41     18.25 o 
  11   5   2     1931.23     1604.62     82.12 o 
  12   5   2     1317.94     1056.29     85.08 o 
  13   5   2       85.60      107.61     15.36 o 
  14   5   2        8.74       21.22     32.66 o 
  15   5   2      274.69      306.72    141.98 o 
  16   5   2        1.65        2.00     40.18 o 
 -17   6   2       18.98        3.59     28.43 o 
 -16   6   2      872.18      938.90     34.50 o 
 -15   6   2      501.29      551.01     26.30 o 
 -14   6   2        2.65        4.03     17.73 o 
 -13   6   2      617.97      698.14     22.73 o 
 -12   6   2       10.87       25.00     11.29 o 
 -11   6   2       18.19       17.50     13.26 o 
 -10   6   2      488.66      486.62     37.95 o 
  -9   6   2       22.04       35.43     16.20 o 
  -8   6   2       25.43       21.88      8.81 o 
  -7   6   2     2232.99     2197.28     51.75 o 
  -6   6   2       16.72       21.40      9.99 o 
  -5   6   2     2418.30     2202.69     80.19 o 
  -4   6   2     1292.52     1286.41     38.18 o 
  -3   6   2     1414.92     1196.15     12.35 o 
  -2   6   2     1928.86     1965.31     83.17 o 
  -1   6   2     2525.11     2287.40    113.31 o 
   0   6   2     3937.95     3936.92     50.43 o 
   1   6   2      467.66      438.52     19.19 o 
   2   6   2      348.81      322.52      5.67 o 
   3   6   2     1629.03     1664.57     15.56 o 
   4   6   2      397.12      360.24     13.15 o 
   5   6   2      976.95      992.96     19.37 o 
   6   6   2     2444.76     2510.29     52.29 o 
   7   6   2       82.13      101.51      7.24 o 
   8   6   2      678.33      710.89     13.74 o 
   9   6   2      109.88      108.62     10.68 o 
  10   6   2      791.32      822.09     77.84 o 
  11   6   2      460.89      405.72     41.00 o 
  12   6   2      612.87      548.39     60.52 o 
  13   6   2      378.88      296.90     57.92 o 
  14   6   2      170.21      144.00     38.55 o 
  15   6   2        1.33      -22.38     22.38 o 
 -16   7   2      328.54      398.09     30.77 o 
 -15   7   2      263.52      241.84     26.12 o 
 -14   7   2      223.59      260.36     22.67 o 
 -13   7   2        6.94       18.92     12.62 o 
 -12   7   2      554.67      582.03     15.00 o 
 -11   7   2        8.46       -7.29     12.27 o 
 -10   7   2      995.63     1049.08     74.08 o 
  -9   7   2      228.08      223.08     16.99 o 
  -8   7   2       55.82       53.97      8.91 o 
  -7   7   2      401.19      446.43     11.22 o 
  -6   7   2     3708.01     3583.51     47.88 o 
  -5   7   2        1.93        4.85      6.71 o 
  -4   7   2     3003.31     3077.56     20.41 o 
  -3   7   2     1750.97     1822.63     23.16 o 
  -2   7   2     1830.30     1762.87     15.26 o 
  -1   7   2     1883.98     1844.90     27.50 o 
   0   7   2      347.63      328.35     11.23 o 
   1   7   2     2763.25     2779.25     46.65 o 
   2   7   2       50.33       48.69      4.89 o 
   3   7   2      192.94      174.97      5.55 o 
   4   7   2     1086.05     1121.72     13.29 o 
   5   7   2     1147.47     1169.72     29.56 o 
   6   7   2      291.27      328.17     17.46 o 
   7   7   2     2188.10     2155.16     43.63 o 
   8   7   2       64.49       71.80      8.46 o 
   9   7   2     1156.38     1070.65     18.69 o 
  10   7   2      588.23      567.51     17.16 o 
  11   7   2     1046.34      896.32     36.09 o 
  12   7   2      471.27      378.36     31.89 o 
  13   7   2      149.71       80.14     12.14 o 
  14   7   2        2.64       -5.38     19.97 o 
 -15   8   2      513.66      629.59     31.55 o 
 -14   8   2      276.79      310.43     17.15 o 
 -13   8   2      177.87      202.29     17.53 o 
 -12   8   2      110.44      108.73     13.04 o 
 -11   8   2      329.63      332.28     15.55 o 
 -10   8   2       83.84       93.63     21.62 o 
  -9   8   2       90.26       89.20     10.92 o 
  -8   8   2       91.13       92.85     10.09 o 
  -7   8   2      130.40      122.50      9.81 o 
  -6   8   2     1372.68     1358.22     15.96 o 
  -5   8   2     3956.28     3822.85     34.38 o 
  -4   8   2      503.74      537.66     11.81 o 
  -3   8   2      571.68      537.92      9.39 o 
  -2   8   2       21.08       14.89      6.02 o 
  -1   8   2      314.98      270.89      7.17 o 
   0   8   2     3542.66     3461.64     73.12 o 
   1   8   2        8.76        9.51      5.83 o 
   2   8   2      145.84      119.51      5.92 o 
   3   8   2      684.84      683.54     17.22 o 
   4   8   2      136.52      141.42      6.19 o 
   5   8   2     2405.69     2485.39     42.78 o 
   6   8   2     1289.36     1283.27     37.82 o 
   7   8   2       56.14       70.88     13.70 o 
   8   8   2      872.99      889.98     13.60 o 
   9   8   2       88.11       97.25     11.96 o 
  10   8   2     1343.01     1312.47     20.41 o 
  11   8   2      247.21      226.58     14.07 o 
  12   8   2       93.15       92.13     14.03 o 
  13   8   2      204.38      171.98     15.48 o 
 -14   9   2       61.13       83.12     23.75 o 
 -13   9   2      442.77      452.33     27.32 o 
 -12   9   2      715.19      783.79     31.87 o 
 -11   9   2       27.44      -16.09     26.50 o 
 -10   9   2       13.06      -26.15     26.15 o 
  -9   9   2      136.38      105.30     24.29 o 
  -8   9   2     1931.49     2005.90     97.10 o 
  -7   9   2      164.92      142.07     13.10 o 
  -6   9   2      648.00      671.99     16.96 o 
  -5   9   2      298.41      286.63     14.10 o 
  -4   9   2     2130.43     2156.59     22.82 o 
  -3   9   2      847.14      793.64     24.72 o 
  -2   9   2     1193.37     1171.61     21.49 o 
  -1   9   2     2476.86     2572.55    112.99 o 
   0   9   2     1030.90     1046.29     41.25 o 
   1   9   2      103.41      105.33      9.84 o 
   2   9   2     5049.15     4849.71     32.24 o 
   3   9   2     2863.86     2896.19     73.74 o 
   4   9   2        1.71        2.51      7.12 o 
   5   9   2      458.33      470.84     14.35 o 
   6   9   2      195.31      186.70     12.23 o 
   7   9   2      518.43      526.53     15.21 o 
   8   9   2        6.87       12.24     12.26 o 
   9   9   2      877.42      868.40     23.87 o 
  10   9   2      380.75      352.01     19.89 o 
  11   9   2       27.04        2.65     18.36 o 
  12   9   2        2.83      -14.26     20.43 o 
 -13  10   2      444.65      337.76     51.55 o 
 -12  10   2      120.58       96.61     22.85 o 
 -11  10   2        0.99      -20.02     20.02 o 
 -10  10   2        7.03        0.95     23.74 o 
  -9  10   2       18.93       -0.86     16.66 o 
  -8  10   2      131.97      139.50     18.35 o 
  -7  10   2      153.27      145.84     14.13 o 
  -6  10   2        0.20       15.35     13.00 o 
  -5  10   2      183.20      185.64     19.31 o 
  -4  10   2      487.47      476.58     21.40 o 
  -3  10   2      878.35      816.17     16.43 o 
  -2  10   2      710.84      707.38     28.07 o 
  -1  10   2        1.48        2.16      9.97 o 
   0  10   2      481.70      490.27     13.95 o 
   1  10   2       12.20       13.64      9.95 o 
   2  10   2      136.15      135.46      8.80 o 
   3  10   2        5.14       14.58      7.94 o 
   4  10   2       41.77       49.78     11.63 o 
   5  10   2        2.38       -3.66     10.71 o 
   6  10   2       16.17       17.39     11.83 o 
   7  10   2      650.02      642.00     22.74 o 
   8  10   2      682.17      659.79     30.94 o 
   9  10   2        8.31       23.37     19.26 o 
  10  10   2      189.90      192.71     22.10 o 
  11  10   2       87.54       60.11     20.45 o 
 -12  11   2      527.04      445.59     33.56 o 
 -11  11   2      161.86      124.58     18.24 o 
 -10  11   2      665.28      636.45     33.39 o 
  -9  11   2       60.36       58.87     17.67 o 
  -8  11   2     1221.66     1149.18     92.27 o 
  -7  11   2       50.37       65.07     13.29 o 
  -6  11   2      481.01      516.03     17.88 o 
  -5  11   2      287.22      264.11     15.55 o 
  -4  11   2      417.54      402.25     15.70 o 
  -3  11   2       52.02       36.82     12.13 o 
  -2  11   2      661.29      721.27     57.81 o 
  -1  11   2       73.03       60.57     11.97 o 
   0  11   2     1217.23     1230.92     60.60 o 
   1  11   2      364.39      353.80     17.05 o 
   2  11   2     1470.07     1407.37    161.68 o 
   3  11   2     2049.69     1912.97     93.35 o 
   4  11   2      112.84      138.91     14.96 o 
   5  11   2     1026.99      991.86     23.14 o 
   6  11   2       95.61       85.44     14.19 o 
   7  11   2       78.85       70.54     13.06 o 
   8  11   2       24.65       16.32     12.75 o 
   9  11   2      212.91      255.23     21.95 o 
  10  11   2        1.64       -5.01     21.38 o 
 -10  12   2        2.16        2.44     21.09 o 
  -9  12   2       18.39       25.51     17.71 o 
  -8  12   2        0.23       16.65     17.56 o 
  -7  12   2       57.76       74.43     15.14 o 
  -6  12   2      103.07      106.63     26.28 o 
  -5  12   2        1.57        1.36     13.04 o 
  -4  12   2       33.49       38.47     13.95 o 
  -3  12   2      297.20      311.53     15.80 o 
  -2  12   2      193.41      203.68     14.43 o 
  -1  12   2       13.58       14.57     12.38 o 
   0  12   2       45.51       38.54     11.82 o 
   1  12   2       33.08       27.81     18.45 o 
   2  12   2        0.06       -1.17     11.89 o 
   3  12   2      161.27      168.23     14.48 o 
   4  12   2       13.29       17.08     13.36 o 
   5  12   2        8.93        5.35     13.58 o 
   6  12   2      114.07      109.62     17.00 o 
   7  12   2      411.29      406.54     55.59 o 
   8  12   2       76.27       89.02     20.67 o 
  -7  13   2       10.49       29.77     32.30 o 
  -6  13   2      368.70      387.88     28.79 o 
  -5  13   2       26.91       40.72     22.50 o 
  -4  13   2       73.04       73.03     14.86 o 
  -3  13   2       24.23       19.73     17.92 o 
  -2  13   2      152.33      158.84     16.29 o 
  -1  13   2       26.46       22.54     14.38 o 
   0  13   2     1812.64     1860.25    201.34 o 
   1  13   2     1189.45     1155.72    155.97 o 
   2  13   2      126.31      164.50     31.13 o 
   3  13   2      425.83      433.04     26.52 o 
   4  13   2       87.70      116.21     16.47 o 
   5  13   2      582.24      588.61     20.60 o 
 -18   1   3        0.08        9.90     21.76 o 
 -17   1   3     1290.85     1459.46    142.80 o 
 -16   1   3      119.59      115.34     14.87 o 
 -15   1   3     1054.03     1053.55     19.65 o 
 -14   1   3      885.28      920.52     17.85 o 
 -13   1   3      849.44      921.23     63.45 o 
 -12   1   3      482.19      480.97     12.37 o 
 -11   1   3     1301.00     1263.88     14.77 o 
 -10   1   3     2823.22     2777.71     48.18 o 
  -9   1   3      119.75      112.86      6.75 o 
  -8   1   3     1778.66     1700.29     13.06 o 
  -7   1   3     6999.42     6683.88     33.43 o 
  -6   1   3     1405.71     1253.90     20.32 o 
  -5   1   3      740.34      755.11     16.25 o 
  -4   1   3    13954.03    12743.07    135.25 o 
  -3   1   3        8.98       12.72      3.83 o 
  -2   1   3     1911.78     1608.53     43.66 o 
  -1   1   3      379.73      446.20      6.46 o 
   0   1   3    11920.38    10999.74     27.22 o 
   1   1   3     5965.71     6196.06     63.21 o 
   2   1   3       80.56       89.33      5.18 o 
   3   1   3     8421.37     9264.98    138.00 o 
   4   1   3      674.16      617.22     17.22 o 
   5   1   3     1374.32     1479.58     26.83 o 
   6   1   3     3004.50     2863.36     75.20 o 
   7   1   3     1679.50     1668.74     17.57 o 
   8   1   3      544.15      536.52     12.44 o 
   9   1   3     5414.89     4698.86    267.93 o 
  10   1   3     1659.27     1442.85     21.13 o 
  11   1   3     3087.15     2201.13     29.49 o 
  12   1   3      716.54      467.44     24.24 o 
  13   1   3      511.49      333.61     22.16 o 
  14   1   3       14.27       -8.79     13.59 o 
  15   1   3       87.14       57.38     14.50 o 
  16   1   3       71.62       34.19     18.60 o 
 -18   2   3       41.03       46.30     19.20 o 
 -17   2   3      742.43      819.94    193.94 o 
 -16   2   3       87.95      105.00     15.98 o 
 -15   2   3      392.25      431.47     34.00 o 
 -14   2   3       11.16        7.50     11.41 o 
 -13   2   3      309.35      317.19     12.15 o 
 -12   2   3      582.41      565.20     36.51 o 
 -11   2   3      267.01      264.75     17.82 o 
 -10   2   3       45.31       39.13      7.36 o 
  -9   2   3     1008.48      967.20     55.40 o 
  -8   2   3     3635.84     3503.97    107.42 o 
  -7   2   3     3376.13     3245.30     31.22 o 
  -6   2   3     3309.72     3010.09     94.89 o 
  -5   2   3       45.64       51.24      4.49 o 
  -4   2   3      703.10      716.22     23.79 o 
  -3   2   3     1476.74     1475.24     12.63 o 
  -2   2   3        1.45        3.31      3.60 o 
  -1   2   3      812.08      831.35      9.47 o 
   0   2   3       15.14       15.14      5.44 o 
   1   2   3     2142.44     2142.09     12.91 o 
   2   2   3     7464.10     7758.75     97.83 o 
   3   2   3     1842.16     1977.99     15.72 o 
   4   2   3     7057.46     7246.33    102.97 o 
   5   2   3        0.42        6.48      4.38 o 
   6   2   3        9.87       18.27      4.87 o 
   7   2   3       40.48       47.02      5.31 o 
   8   2   3      791.40      672.90     21.06 o 
   9   2   3      517.86      465.84     20.44 o 
  10   2   3      119.88       98.47     10.35 o 
  11   2   3        2.16        5.32     10.84 o 
  12   2   3       77.28       72.58     12.93 o 
  13   2   3      416.22      256.64     15.26 o 
  14   2   3      840.25      571.51     78.30 o 
  15   2   3       53.71       14.40     18.61 o 
 -18   3   3      132.51      165.59     55.17 o 
 -17   3   3       95.84      109.66     18.36 o 
 -16   3   3       58.14       79.23     23.55 o 
 -15   3   3     1124.36     1306.79    211.09 o 
 -14   3   3       26.97       18.87     11.96 o 
 -13   3   3     2051.12     2041.53     83.51 o 
 -12   3   3     1524.57     1493.13     30.10 o 
 -11   3   3      759.05      721.63     26.56 o 
 -10   3   3      227.63      194.18      9.08 o 
  -9   3   3     1105.93     1021.19     52.13 o 
  -8   3   3     1188.08     1121.62     43.78 o 
  -7   3   3      321.27      311.18      7.48 o 
  -6   3   3     9049.35     8453.58    146.63 o 
  -5   3   3      640.41      549.64      7.31 o 
  -4   3   3     4110.20     4000.72     82.51 o 
  -3   3   3      438.12      482.90     18.88 o 
  -2   3   3    17069.20    15557.33    236.23 o 
  -1   3   3     1627.76     1488.19     10.27 o 
   0   3   3     1071.98     1026.74     19.80 o 
   1   3   3        8.88       16.46      4.03 o 
   2   3   3     7265.45     7288.11     47.74 o 
   3   3   3     2751.32     2939.08     17.00 o 
   4   3   3     1634.17     1642.37     19.55 o 
   5   3   3     1525.00     1691.56     11.86 o 
   6   3   3      754.95      686.49     25.26 o 
   7   3   3     1081.82     1064.24     14.01 o 
   8   3   3     2554.09     2365.95     35.89 o 
   9   3   3     2622.44     2172.79     92.06 o 
  10   3   3      379.05      263.60     14.87 o 
  11   3   3      775.67      606.79     37.05 o 
  12   3   3      240.73      180.73     12.76 o 
  13   3   3      353.23      252.82     15.57 o 
  14   3   3      169.71       90.13     19.84 o 
  15   3   3      324.61      245.69     81.59 o 
 -18   4   3       16.32        7.98     25.81 o 
 -17   4   3       70.47      101.09     19.36 o 
 -16   4   3      149.54      195.43     31.19 o 
 -15   4   3        0.94       14.75     14.46 o 
 -14   4   3       83.72       92.83     13.16 o 
 -13   4   3      445.18      464.06     83.78 o 
 -12   4   3      420.24      459.87     56.57 o 
 -11   4   3      150.99      143.22     12.91 o 
 -10   4   3     2621.09     2498.20     78.34 o 
  -9   4   3     5005.12     4895.98    205.63 o 
  -8   4   3      283.25      305.30     20.11 o 
  -7   4   3     3351.53     3292.06     21.66 o 
  -6   4   3     1411.31     1380.97     58.34 o 
  -5   4   3      969.98      973.87     23.74 o 
  -4   4   3      214.60      186.29      4.95 o 
  -3   4   3       36.43       40.52      3.57 o 
  -2   4   3     1498.85     1630.71      9.52 o 
  -1   4   3      966.30      909.57     12.12 o 
   0   4   3      241.90      228.62      4.69 o 
   1   4   3     2778.67     2777.12     45.87 o 
   2   4   3      801.38      786.53      7.27 o 
   3   4   3     2940.89     2934.34     23.00 o 
   4   4   3     2502.02     2609.53     52.51 o 
   5   4   3     1455.05     1501.35     11.78 o 
   6   4   3     2770.34     2652.55     42.24 o 
   7   4   3      238.77      232.61      7.45 o 
   8   4   3        6.56        6.30      6.50 o 
   9   4   3       20.06       21.61      7.07 o 
  10   4   3       31.89       20.55      7.33 o 
  11   4   3      366.46      267.89     26.69 o 
  12   4   3        3.35      -12.87     12.87 o 
  13   4   3       63.12       25.58     12.99 o 
  14   4   3       10.37      -15.72     15.72 o 
  15   4   3       26.27        3.17     18.78 o 
 -17   5   3       16.87       18.29     24.72 o 
 -16   5   3      335.42      361.76     24.56 o 
 -15   5   3      276.74      270.80     20.70 o 
 -14   5   3      101.08      101.53     17.01 o 
 -13   5   3      398.03      341.37     16.74 o 
 -12   5   3      747.48      708.74     19.98 o 
 -11   5   3      141.41      149.89     14.05 o 
 -10   5   3     1673.40     1577.06     22.37 o 
  -9   5   3     2021.82     1939.98     23.18 o 
  -8   5   3     2099.16     1971.63     22.32 o 
  -7   5   3       54.81       52.12      9.22 o 
  -6   5   3     3372.82     3032.23     25.46 o 
  -5   5   3       46.46       51.43      9.82 o 
  -4   5   3     1546.94     1516.56     19.10 o 
  -3   5   3       18.51       23.94      8.44 o 
  -2   5   3     4229.77     4079.58     29.57 o 
  -1   5   3      183.90      164.58      8.99 o 
   0   5   3      730.81      673.20     15.02 o 
   1   5   3      134.49      138.19      6.67 o 
   2   5   3     5126.01     5040.94     46.65 o 
   3   5   3     4060.39     4239.46     44.93 o 
   4   5   3     1037.20     1106.70     14.80 o 
   5   5   3     1293.47     1389.28     15.52 o 
   6   5   3      627.27      611.45     31.39 o 
   7   5   3      377.79      389.63     11.18 o 
   8   5   3     1303.73     1274.32     24.06 o 
   9   5   3     1216.50     1148.44     15.93 o 
  10   5   3       47.26       44.76     10.57 o 
  11   5   3      418.97      391.56     20.29 o 
  12   5   3      548.36      412.80     24.90 o 
  13   5   3       17.47      -12.77     21.09 o 
  14   5   3       16.96      -21.60     21.60 o 
 -16   6   3       81.88       73.87     20.54 o 
 -15   6   3      346.94      313.85     19.30 o 
 -14   6   3        4.66       15.35     15.28 o 
 -13   6   3      888.03      819.81     23.59 o 
 -12   6   3      289.06      288.17     16.26 o 
 -11   6   3       43.84       53.90     11.76 o 
 -10   6   3     2597.69     2453.64     26.95 o 
  -9   6   3     2678.90     2633.94     27.53 o 
  -8   6   3      466.69      409.30     13.55 o 
  -7   6   3     2741.94     2621.96     25.22 o 
  -6   6   3      391.79      356.46     12.90 o 
  -5   6   3     3325.02     3154.15     60.86 o 
  -4   6   3     1442.95     1222.86    106.31 o 
  -3   6   3       26.65       19.74      6.65 o 
  -2   6   3        6.05       18.40      7.29 o 
  -1   6   3     2375.32     2510.36     25.63 o 
   0   6   3     1209.19     1231.92     76.64 o 
   1   6   3     2778.58     2709.11     17.24 o 
   2   6   3     1589.44     1600.39     24.10 o 
   3   6   3     2294.23     2299.67     19.53 o 
   4   6   3      132.57      140.73      9.80 o 
   5   6   3     1302.60     1329.62     58.02 o 
   6   6   3     6080.24     5996.47    186.16 o 
   7   6   3      304.39      279.09     16.15 o 
   8   6   3       76.64       63.96     10.00 o 
   9   6   3       15.07       16.08      9.80 o 
  10   6   3       23.99       29.26     10.60 o 
  11   6   3      114.82      108.86     17.38 o 
  12   6   3      226.02      194.31     13.70 o 
  13   6   3        1.80      -16.55     22.47 o 
  14   6   3       61.72       42.08     18.51 o 
 -16   7   3       78.60       82.45     19.05 o 
 -15   7   3       18.05       24.86     17.24 o 
 -14   7   3      122.91      126.66     19.18 o 
 -13   7   3       16.52        9.77     16.21 o 
 -12   7   3       64.83       78.19     15.69 o 
 -11   7   3     1313.31     1204.96     21.81 o 
 -10   7   3     1509.60     1334.22     21.93 o 
  -9   7   3        3.78       21.04     12.33 o 
  -8   7   3     2167.41     2130.50    248.54 o 
  -7   7   3      906.00      957.79     43.01 o 
  -6   7   3     1432.03     1329.48     66.21 o 
  -5   7   3      122.23      120.35      9.35 o 
  -4   7   3     1672.50     1490.60    129.91 o 
  -3   7   3       84.44       57.74      8.46 o 
  -2   7   3       42.32       50.28     10.96 o 
  -1   7   3     1495.39     1613.51     88.77 o 
   0   7   3     4481.51     4317.73    206.62 o 
   1   7   3      135.93      128.81      7.68 o 
   2   7   3      588.11      579.16      8.83 o 
   3   7   3       60.49       69.59      8.96 o 
   4   7   3     1334.65     1336.31     16.98 o 
   5   7   3     1062.54     1148.82     13.47 o 
   6   7   3      546.07      640.79     17.11 o 
   7   7   3      868.70      935.42     52.19 o 
   8   7   3      176.65      166.01     11.71 o 
   9   7   3        6.04       12.74     11.00 o 
  10   7   3      508.48      519.63     23.39 o 
  11   7   3      191.85      166.55     12.94 o 
  12   7   3        6.81       -3.28     13.21 o 
  13   7   3       10.83       21.92     22.35 o 
 -15   8   3       40.51       35.74     16.78 o 
 -14   8   3      172.00      214.03     20.45 o 
 -13   8   3      103.36       81.62     18.70 o 
 -12   8   3      260.88      280.76     17.42 o 
 -11   8   3      169.20      161.06     14.84 o 
 -10   8   3      527.78      577.86     79.84 o 
  -9   8   3      352.88      343.29     35.83 o 
  -8   8   3      754.75      744.25     58.85 o 
  -7   8   3     2821.52     2804.15     89.81 o 
  -6   8   3        1.21       -0.88      8.78 o 
  -5   8   3      431.92      428.58     14.11 o 
  -4   8   3       73.69       64.99     14.70 o 
  -3   8   3     1700.86     1674.93     54.31 o 
  -2   8   3        1.90        1.33      7.80 o 
  -1   8   3      852.17      831.80     13.20 o 
   0   8   3       86.79       70.63      8.17 o 
   1   8   3      145.71      131.10      7.43 o 
   2   8   3      150.42      140.24     10.58 o 
   3   8   3     1706.00     1668.21     19.02 o 
   4   8   3     2046.94     2051.57     21.22 o 
   5   8   3      362.50      381.37     10.36 o 
   6   8   3     1532.05     1509.52     39.70 o 
   7   8   3        4.28        5.17     10.85 o 
   8   8   3     1057.47      997.15     64.27 o 
   9   8   3       14.65       32.20     12.59 o 
  10   8   3      209.55      189.88     16.62 o 
  11   8   3       46.35       57.67     22.35 o 
  12   8   3      358.26      264.86     14.19 o 
 -14   9   3       19.27       27.27     17.10 o 
 -13   9   3        4.61       -5.20     17.30 o 
 -12   9   3       50.31       45.35     18.08 o 
 -11   9   3      175.46      245.88     43.18 o 
 -10   9   3      230.66      236.56     33.39 o 
  -9   9   3        2.63        2.53     10.94 o 
  -8   9   3      572.78      512.28     37.41 o 
  -7   9   3       38.06       35.85     10.24 o 
  -6   9   3      513.13      475.29     29.75 o 
  -5   9   3      219.59      188.71     10.05 o 
  -4   9   3      932.24      888.52     31.85 o 
  -3   9   3      355.15      336.18     14.83 o 
  -2   9   3       13.21        7.41      8.75 o 
  -1   9   3      271.86      282.70     15.51 o 
   0   9   3      511.80      531.80     20.70 o 
   1   9   3      293.46      296.54      9.42 o 
   2   9   3      995.11     1077.52     17.06 o 
   3   9   3       70.01       88.94     10.97 o 
   4   9   3     1240.45     1279.22     31.43 o 
   5   9   3      202.76      214.59     12.41 o 
   6   9   3      214.59      227.38     10.71 o 
   7   9   3      140.59      148.89     12.54 o 
   8   9   3      147.33      127.88     16.39 o 
   9   9   3        1.09       19.59     11.66 o 
  10   9   3       39.31       71.14     13.58 o 
  11   9   3       49.59       38.45     15.02 o 
 -12  10   3       98.01      175.37     28.99 o 
 -11  10   3      103.18      135.20     22.46 o 
 -10  10   3       56.63       45.32     24.33 o 
  -9  10   3      484.68      584.57     32.44 o 
  -8  10   3      524.65      504.57     24.02 o 
  -7  10   3      858.18      893.87     22.16 o 
  -6  10   3        3.19      -14.20     14.20 o 
  -5  10   3       80.48       92.39     16.84 o 
  -4  10   3      843.79      851.51     24.66 o 
  -3  10   3     2155.45     2158.26     32.83 o 
  -2  10   3       42.27       64.56     15.90 o 
  -1  10   3      785.14      852.46     50.91 o 
   0  10   3      805.13      816.98     64.73 o 
   1  10   3      253.59      250.74     12.40 o 
   2  10   3      303.62      263.50     19.70 o 
   3  10   3      361.00      413.20     23.44 o 
   4  10   3     1886.05     2031.98     35.08 o 
   5  10   3       16.84       35.47     19.09 o 
   6  10   3       91.45       82.33     21.59 o 
   7  10   3      642.73      622.15     22.69 o 
   8  10   3      953.50      932.39     27.35 o 
   9  10   3      148.25      224.53     22.49 o 
  10  10   3      621.67      655.64     27.41 o 
 -11  11   3       52.51       33.37     45.61 o 
 -10  11   3       10.52      -12.17     16.46 o 
  -9  11   3      334.18      331.79     20.75 o 
  -8  11   3      309.87      313.17     20.73 o 
  -7  11   3       35.15        3.70     20.53 o 
  -6  11   3       34.87       42.19     20.43 o 
  -5  11   3      147.36      141.78     18.33 o 
  -4  11   3      312.30      362.53     21.20 o 
  -3  11   3       91.70       93.97     18.79 o 
  -2  11   3      298.98      314.03     22.44 o 
  -1  11   3       28.59       20.41     11.16 o 
   0  11   3       68.90       64.14     12.28 o 
   1  11   3      144.24      132.37     12.44 o 
   2  11   3      394.79      438.63     26.22 o 
   3  11   3      174.27      212.69     24.22 o 
   4  11   3      178.06      191.14     23.45 o 
   5  11   3       41.62       70.32     21.60 o 
   6  11   3        1.23        4.75     20.18 o 
   7  11   3       21.16       18.30     20.51 o 
   8  11   3      124.34      153.72     21.70 o 
  -9  12   3       57.87       58.00     18.40 o 
  -8  12   3        2.55       17.20     23.54 o 
  -7  12   3       10.50       47.34     24.62 o 
  -6  12   3      328.18      374.34     24.23 o 
  -5  12   3     1090.66     1135.71     31.49 o 
  -4  12   3       24.11       20.63     13.81 o 
  -3  12   3     1065.25     1146.90     76.89 o 
  -2  12   3       28.09       33.41     15.48 o 
  -1  12   3     1335.33     1408.97    101.19 o 
   0  12   3      647.92      642.71     49.83 o 
   1  12   3      209.31      218.84     24.59 o 
   2  12   3      314.93      325.74     24.63 o 
   3  12   3       10.69       33.80     24.99 o 
   4  12   3        5.75       25.95     23.20 o 
   5  12   3      520.80      529.38     24.84 o 
   6  12   3      375.29      401.26     25.71 o 
  -5  13   3       15.34       20.26     22.27 o 
  -4  13   3       11.61       19.50     17.16 o 
  -3  13   3        0.60       10.59     21.41 o 
  -2  13   3        0.02       -2.39     16.37 o 
  -1  13   3        0.23       -0.23     16.59 o 
   0  13   3        7.12       -0.54     14.49 o 
   1  13   3       16.59        6.53     24.15 o 
   2  13   3        5.49       32.14     25.64 o 
 -18   0   4       16.45       18.97     18.19 o 
 -17   0   4       25.58       17.49     21.19 o 
 -16   0   4     1043.25     1117.27     30.05 o 
 -15   0   4       80.64       81.95     17.19 o 
 -14   0   4       18.19       18.87     13.46 o 
 -13   0   4      117.18       88.72     14.00 o 
 -12   0   4     1444.14     1334.10     22.57 o 
 -11   0   4     1557.56     1460.88     21.32 o 
 -10   0   4     4095.21     3639.37     29.15 o 
  -9   0   4     7105.07     6174.99     35.47 o 
  -8   0   4      862.11      797.71     14.60 o 
  -7   0   4      417.41      399.14     11.48 o 
  -6   0   4      910.58      784.92     13.55 o 
  -5   0   4    10055.92     9482.56     39.85 o 
  -4   0   4     1897.18     1761.91     18.32 o 
  -3   0   4     7835.76     7644.07     36.04 o 
  -2   0   4       28.94       11.37      7.11 o 
  -1   0   4     3071.23     3169.47     24.84 o 
   0   0   4       46.84       32.41      7.71 o 
   1   0   4    14886.41    15366.83     55.81 o 
   2   0   4     3191.74     3395.97     28.48 o 
   3   0   4     1089.69     1061.66     18.44 o 
   4   0   4      137.92      173.23     12.14 o 
   5   0   4     9705.65    10226.98     55.88 o 
   6   0   4     2310.62     2331.51     29.97 o 
   7   0   4      274.77      314.67     16.35 o 
   8   0   4     1287.38     1273.55     25.79 o 
   9   0   4       17.23        2.65     16.17 o 
  10   0   4       46.75       32.36     17.03 o 
  11   0   4       46.04       32.60     18.59 o 
  12   0   4      769.47      497.79     26.12 o 
  13   0   4       10.66      -19.79     19.79 o 
  14   0   4       48.34       -6.18     20.37 o 
 -18   1   4        7.39       -2.95     14.70 o 
 -17   1   4      196.80      178.88     23.54 o 
 -16   1   4      154.32      150.57     13.99 o 
 -15   1   4      147.75      120.07     11.45 o 
 -14   1   4        5.52       11.65      8.78 o 
 -13   1   4      355.09      353.89     11.92 o 
 -12   1   4      269.78      235.88     10.11 o 
 -11   1   4       21.16       21.12      7.66 o 
 -10   1   4      211.40      190.83      8.39 o 
  -9   1   4       86.46       81.96      6.52 o 
  -8   1   4      281.59      242.17      7.20 o 
  -7   1   4       37.71       34.42      5.69 o 
  -6   1   4      168.97      164.52      6.26 o 
  -5   1   4     1602.42     1556.61     30.04 o 
  -4   1   4       41.72       38.51      5.28 o 
  -3   1   4     2103.26     1971.31     13.95 o 
  -2   1   4      648.36      667.16      8.77 o 
  -1   1   4     1421.99     1322.53     21.81 o 
   0   1   4        0.91        0.11      4.61 o 
   1   1   4       44.60       43.12      5.58 o 
   2   1   4      848.79      868.53     11.21 o 
   3   1   4     1087.37     1134.81     13.33 o 
   4   1   4      593.62      535.51     17.76 o 
   5   1   4      290.88      316.21     10.56 o 
   6   1   4      412.58      467.78     12.04 o 
   7   1   4     1159.13     1184.15     17.00 o 
   8   1   4      387.68      340.90     12.58 o 
   9   1   4      387.29      358.86     13.41 o 
  10   1   4      136.04      114.99     11.77 o 
  11   1   4       67.70       32.76     11.33 o 
  12   1   4        1.11      -13.58     13.58 o 
  13   1   4      120.65       43.00     14.35 o 
 -18   2   4      684.01      785.36     78.30 o 
 -17   2   4       80.90       78.92     16.03 o 
 -16   2   4      205.33      236.59     15.36 o 
 -15   2   4      195.56      173.60     12.57 o 
 -14   2   4      118.64      124.64     19.34 o 
 -13   2   4        0.50       -6.11      9.08 o 
 -12   2   4     1673.26     1537.87     83.79 o 
 -11   2   4       35.69       27.72      7.57 o 
 -10   2   4     4548.34     4197.43    131.09 o 
  -9   2   4      302.79      253.04      8.06 o 
  -8   2   4     3850.89     3635.95     52.84 o 
  -7   2   4     2748.52     2426.50    136.27 o 
  -6   2   4      315.71      301.15      7.25 o 
  -5   2   4     4830.17     4432.50     69.61 o 
  -4   2   4      296.21      272.53      6.78 o 
  -3   2   4     1996.45     1759.04     29.22 o 
  -2   2   4      559.21      515.75     20.23 o 
  -1   2   4     3171.89     3022.85     30.50 o 
   0   2   4       27.58        7.06      4.82 o 
   1   2   4     5271.57     5400.93    103.08 o 
   2   2   4      202.48      202.11      7.47 o 
   3   2   4     6761.90     7011.45     29.77 o 
   4   2   4       46.46       51.14      5.27 o 
   5   2   4     4077.68     4251.90     99.85 o 
   6   2   4     1846.40     1804.58     62.73 o 
   7   2   4      597.79      616.44     13.65 o 
   8   2   4      917.19      866.25     16.47 o 
   9   2   4       72.59       73.43     10.82 o 
  10   2   4      198.08      199.55     26.94 o 
  11   2   4      220.90      207.93     13.74 o 
  12   2   4      371.93      268.75     14.88 o 
  13   2   4       68.04       27.62     14.79 o 
  14   2   4      297.48      156.31     16.68 o 
 -17   3   4      160.20      162.82     34.51 o 
 -16   3   4      504.39      468.11     23.77 o 
 -15   3   4        3.97       12.06     11.05 o 
 -14   3   4      168.96      156.87     22.54 o 
 -13   3   4     2695.10     2622.20    208.96 o 
 -12   3   4      437.06      414.04     14.37 o 
 -11   3   4        2.34        7.07      8.03 o 
 -10   3   4       69.46       61.62      8.05 o 
  -9   3   4      565.57      505.10     21.31 o 
  -8   3   4        4.52       10.88      5.98 o 
  -7   3   4      285.09      278.42      7.39 o 
  -6   3   4       48.42       54.55      5.74 o 
  -5   3   4       74.40       78.32      5.50 o 
  -4   3   4        5.21        2.26      4.63 o 
  -3   3   4     2156.27     1977.79     13.28 o 
  -2   3   4     2072.79     1999.12     24.35 o 
  -1   3   4      131.90      140.41      6.01 o 
   0   3   4     4477.89     4235.38    168.19 o 
   1   3   4      309.31      349.37     19.09 o 
   2   3   4      323.65      326.03      8.17 o 
   3   3   4     1331.91     1474.25     14.69 o 
   4   3   4       35.71       45.88      5.61 o 
   5   3   4       54.04       70.80      8.78 o 
   6   3   4       58.18       69.52      6.43 o 
   7   3   4      224.27      252.83     20.91 o 
   8   3   4      641.30      565.83     29.46 o 
   9   3   4      587.27      515.50     45.66 o 
  10   3   4      373.85      346.68     13.70 o 
  11   3   4      133.96       97.03     12.34 o 
  12   3   4        1.46       -2.67     12.78 o 
  13   3   4      981.57      648.59     50.89 o 
  14   3   4        5.56       -5.40     12.93 o 
 -17   4   4       16.32       29.60     17.53 o 
 -16   4   4       44.18       57.40     14.55 o 
 -15   4   4       29.35        1.52     17.16 o 
 -14   4   4      840.54      833.28     23.33 o 
 -13   4   4        0.10        2.56     12.76 o 
 -12   4   4      676.88      577.98     17.60 o 
 -11   4   4      435.94      387.48     15.54 o 
 -10   4   4     2384.21     2272.34     26.10 o 
  -9   4   4      174.45      177.07     13.06 o 
  -8   4   4     1601.24     1552.35     20.98 o 
  -7   4   4     5888.24     5266.20     34.87 o 
  -6   4   4      169.53      136.86     11.97 o 
  -5   4   4       22.90       24.60     10.80 o 
  -4   4   4     1943.41     1894.74     22.55 o 
  -3   4   4     2711.54     2474.81     25.68 o 
  -2   4   4       54.39       43.50     11.38 o 
  -1   4   4     5739.13     5402.48     37.01 o 
   0   4   4       46.31       53.76     10.27 o 
   1   4   4      211.65      202.15     12.20 o 
   2   4   4      453.16      405.18     15.58 o 
   3   4   4     9786.42     9702.45     56.23 o 
   4   4   4      636.29      679.91     12.45 o 
   5   4   4       43.28       36.78      7.97 o 
   6   4   4      834.09      834.37     13.46 o 
   7   4   4     1071.56     1091.40     61.52 o 
   8   4   4      259.98      231.08     20.11 o 
   9   4   4      665.80      705.53     25.45 o 
  10   4   4      780.23      760.79     27.96 o 
  11   4   4       12.12       17.89     18.91 o 
  12   4   4      222.20      202.65     23.66 o 
  13   4   4      272.47      252.68     26.66 o 
 -16   5   4      561.40      523.89     22.57 o 
 -15   5   4     1614.96     1444.00     27.84 o 
 -14   5   4        7.27       -2.41     16.48 o 
 -13   5   4      627.39      602.99     18.78 o 
 -12   5   4       34.00       30.52     14.16 o 
 -11   5   4     1118.49     1123.29     21.79 o 
 -10   5   4     1269.16     1194.37     21.69 o 
  -9   5   4       10.70       13.65     10.52 o 
  -8   5   4       52.94       61.20     11.95 o 
  -7   5   4      358.28      300.49     13.67 o 
  -6   5   4      307.54      313.88     14.42 o 
  -5   5   4     3665.59     3605.16     31.63 o 
  -4   5   4      745.19      772.16     16.84 o 
  -3   5   4       54.88       44.73     11.63 o 
  -2   5   4     1781.35     1833.92     24.44 o 
  -1   5   4      770.65      683.42     25.37 o 
   0   5   4     4444.04     4378.87     36.49 o 
   1   5   4     1965.82     1863.98     25.52 o 
   2   5   4      818.85      762.63     19.90 o 
   3   5   4     1103.04     1094.32     15.05 o 
   4   5   4      208.12      233.21     10.29 o 
   5   5   4        9.53       18.13      8.53 o 
   6   5   4      153.20      135.97      9.90 o 
   7   5   4      264.51      258.86     11.13 o 
   8   5   4      256.39      240.04     11.55 o 
   9   5   4       60.62       60.71     19.31 o 
  10   5   4      560.05      540.72     25.74 o 
  11   5   4     2020.65     1741.13     39.13 o 
  12   5   4       11.60       24.81     22.56 o 
  13   5   4      427.87      313.72     24.86 o 
 -16   6   4      299.01      324.72     21.45 o 
 -15   6   4      179.28      149.79     20.63 o 
 -14   6   4      231.92      229.61     18.37 o 
 -13   6   4       49.17       45.89     15.74 o 
 -12   6   4      778.70      711.77     18.81 o 
 -11   6   4      132.98      116.35     13.80 o 
 -10   6   4      151.88      142.29     13.23 o 
  -9   6   4      185.54      155.54     12.83 o 
  -8   6   4      280.50      307.35     14.81 o 
  -7   6   4       33.57       38.64     11.59 o 
  -6   6   4      781.07      736.86     17.32 o 
  -5   6   4      600.34      555.24     16.09 o 
  -4   6   4      546.25      511.73     15.74 o 
  -3   6   4     2185.33     2127.24     26.56 o 
  -2   6   4      167.17      158.83     14.28 o 
  -1   6   4     3795.45     3992.73     36.14 o 
   0   6   4       74.14       69.22     12.13 o 
   1   6   4     2549.08     2553.96     30.78 o 
   2   6   4      272.76      285.63     15.30 o 
   3   6   4      232.23      236.40     10.63 o 
   4   6   4      136.16      135.12     14.73 o 
   5   6   4      874.11      872.33     35.55 o 
   6   6   4      167.26      198.41     21.06 o 
   7   6   4      409.33      438.02     30.50 o 
   8   6   4      172.50      187.68     11.78 o 
   9   6   4      502.07      517.29     14.83 o 
  10   6   4      123.39      116.26     22.66 o 
  11   6   4      255.25      269.62     24.63 o 
  12   6   4      815.11      761.27     32.23 o 
 -15   7   4      580.85      571.23     24.73 o 
 -14   7   4       26.44       36.11     15.16 o 
 -13   7   4      356.81      366.06     19.56 o 
 -12   7   4      149.30      120.83     13.76 o 
 -11   7   4     1035.64      957.78     21.31 o 
 -10   7   4      525.90      495.25     17.95 o 
  -9   7   4      287.72      252.54     13.99 o 
  -8   7   4        4.65       13.04     12.32 o 
  -7   7   4      169.31      172.90     13.84 o 
  -6   7   4      321.28      302.46     15.92 o 
  -5   7   4      476.47      495.14     16.98 o 
  -4   7   4      684.79      678.20     17.50 o 
  -3   7   4       19.70       12.79     11.81 o 
  -2   7   4      654.07      631.15     18.35 o 
  -1   7   4      748.44      782.96     20.71 o 
   0   7   4     4010.53     3756.60     35.58 o 
   1   7   4      716.36      753.66     20.50 o 
   2   7   4     2584.15     2568.28     35.59 o 
   3   7   4      734.91      711.94     14.76 o 
   4   7   4       90.20       73.23     10.71 o 
   5   7   4       24.86       23.02     10.56 o 
   6   7   4      375.05      397.32     20.60 o 
   7   7   4       89.73      100.07     11.61 o 
   8   7   4      269.40      273.24     13.65 o 
   9   7   4       21.25       28.43     11.80 o 
  10   7   4      265.63      300.13     26.16 o 
  11   7   4      670.56      586.96     27.16 o 
 -14   8   4       87.09       85.56     18.42 o 
 -13   8   4      213.82      211.27     18.55 o 
 -12   8   4      186.34      184.12     16.95 o 
 -11   8   4        2.05       -5.12     15.51 o 
 -10   8   4      383.63      338.51     18.10 o 
  -9   8   4      572.95      573.29     19.13 o 
  -8   8   4       80.34       92.03     14.92 o 
  -7   8   4      564.75      539.22     16.50 o 
  -6   8   4      170.98      167.62     15.76 o 
  -5   8   4      197.20      192.62     14.09 o 
  -4   8   4      492.68      492.89     18.28 o 
  -3   8   4      341.85      338.25     16.52 o 
  -2   8   4       86.06       75.02      9.26 o 
  -1   8   4      386.21      391.42     11.93 o 
   0   8   4       39.32       28.58     15.36 o 
   1   8   4     2371.24     2369.00     32.34 o 
   2   8   4      610.69      661.88     15.86 o 
   3   8   4        6.70       -1.23     10.37 o 
   4   8   4        3.74       -2.93     11.52 o 
   5   8   4      472.40      496.95     15.79 o 
   6   8   4        2.38       -0.91     12.24 o 
   7   8   4      101.55       99.18     11.84 o 
   8   8   4        7.54       19.50     11.82 o 
   9   8   4      619.70      668.35     17.64 o 
  10   8   4       11.42       45.37     12.59 o 
 -13   9   4      911.54      893.98     25.26 o 
 -12   9   4      168.40      174.57     17.92 o 
 -11   9   4       76.09       90.65     15.28 o 
 -10   9   4       11.45        6.37     16.40 o 
  -9   9   4      329.60      359.03     18.83 o 
  -8   9   4      458.52      496.53     19.53 o 
  -7   9   4      544.57      550.13     18.12 o 
  -6   9   4     1049.62     1001.35     21.63 o 
  -5   9   4        5.92        1.66     15.11 o 
  -4   9   4      518.21      516.42     23.52 o 
  -3   9   4      749.48      795.32     38.47 o 
  -2   9   4     2638.31     2613.96     49.69 o 
  -1   9   4      133.85      128.04      9.96 o 
   0   9   4     1171.02     1152.14     25.97 o 
   1   9   4      323.09      336.49     21.32 o 
   2   9   4     1732.64     1835.51     64.39 o 
   3   9   4        1.70        1.62     10.92 o 
   4   9   4      636.96      695.33     17.77 o 
   5   9   4      240.54      237.03     13.98 o 
   6   9   4       52.44       57.97     13.37 o 
   7   9   4       11.01        1.72     12.58 o 
   8   9   4      593.14      607.54     18.41 o 
   9   9   4      740.82      700.36     19.03 o 
 -11  10   4      243.00      217.42     17.06 o 
 -10  10   4       62.54       78.17     18.34 o 
  -9  10   4       11.78       14.70     16.64 o 
  -8  10   4       38.54       64.39     15.96 o 
  -7  10   4        3.39       19.69     15.37 o 
  -6  10   4       18.52        6.93     18.98 o 
  -5  10   4        3.09       -2.40     15.30 o 
  -4  10   4      575.32      571.38     15.31 o 
  -3  10   4       25.03       33.87     19.88 o 
  -2  10   4      111.27      108.29     11.39 o 
  -1  10   4      414.49      450.08     21.48 o 
   0  10   4       72.24       77.43     13.49 o 
   1  10   4       76.40       75.52     13.84 o 
   2  10   4       13.16       11.83     11.67 o 
   3  10   4        2.81        8.03     11.95 o 
   4  10   4       34.01       33.80     12.86 o 
   5  10   4       85.14       67.08     13.83 o 
   6  10   4       32.56       29.72     16.85 o 
   7  10   4      220.18      234.74     14.99 o 
   8  10   4        9.12        8.78     14.78 o 
  -9  11   4      656.87      661.26     33.60 o 
  -8  11   4      109.53       75.10     23.50 o 
  -7  11   4      674.14      689.59     30.63 o 
  -6  11   4      736.45      760.01     28.61 o 
  -5  11   4       45.28       50.08     21.09 o 
  -4  11   4      758.53      713.70     25.03 o 
  -3  11   4       11.19       21.46     17.50 o 
  -2  11   4      314.37      264.29     17.58 o 
  -1  11   4       25.86       38.11     20.94 o 
   0  11   4      331.87      398.28     27.55 o 
   1  11   4       76.60      103.28     26.25 o 
   2  11   4      610.07      660.10     29.56 o 
   3  11   4       12.41       20.12     23.85 o 
   4  11   4      863.24     1008.76     32.08 o 
   5  11   4       30.02       73.30     23.14 o 
   6  11   4      325.88      362.16     25.46 o 
  -6  12   4       11.97       24.99     21.39 o 
  -5  12   4       10.65       37.55     23.03 o 
  -4  12   4      228.05      223.75     22.96 o 
  -3  12   4       98.19      100.67     15.02 o 
  -2  12   4       48.14       51.12     15.60 o 
  -1  12   4       84.55      105.80     24.61 o 
   0  12   4       41.90       20.94     26.75 o 
   1  12   4       93.05       82.44     24.27 o 
   2  12   4      143.10      158.98     26.06 o 
 -17   1   5        4.39        5.93     13.01 o 
 -16   1   5     1683.42     1570.73     20.93 o 
 -15   1   5      364.41      328.88     12.97 o 
 -14   1   5       53.63       55.27      9.87 o 
 -13   1   5     1728.01     1608.32     17.91 o 
 -12   1   5       52.88       78.96     11.29 o 
 -11   1   5     1491.98     1429.50     16.40 o 
 -10   1   5      473.67      430.66     10.32 o 
  -9   1   5      955.96      920.18     36.57 o 
  -8   1   5      744.49      676.96     13.12 o 
  -7   1   5     1303.30     1255.45     14.98 o 
  -6   1   5      296.89      283.84      8.22 o 
  -5   1   5     2157.75     1997.99     23.78 o 
  -4   1   5     1438.69     1419.88     13.62 o 
  -3   1   5     1801.21     1607.35     14.41 o 
  -2   1   5      288.14      262.99      8.41 o 
  -1   1   5     3087.83     2847.71     32.81 o 
   0   1   5     5719.55     5709.28     50.85 o 
   1   1   5      165.64      148.66      8.41 o 
   2   1   5     4307.80     4511.92     26.89 o 
   3   1   5     2357.32     2459.47     43.78 o 
   4   1   5     1558.23     1653.56     59.36 o 
   5   1   5       25.13       24.38     10.45 o 
   6   1   5     1849.74     2037.84     50.33 o 
   7   1   5       48.00       49.14     11.33 o 
   8   1   5      642.75      624.82     16.46 o 
   9   1   5       30.27       43.88     13.04 o 
  10   1   5     2005.44     1854.93     70.25 o 
  11   1   5       38.27       32.32     13.90 o 
  12   1   5      564.23      481.23     19.92 o 
 -17   2   5       64.67       36.57     12.03 o 
 -16   2   5      102.55       99.32     12.38 o 
 -15   2   5       23.23       18.89     14.57 o 
 -14   2   5       19.00       18.36     10.23 o 
 -13   2   5        1.84        3.44      9.67 o 
 -12   2   5      491.57      437.78     10.88 o 
 -11   2   5        3.17        0.87      7.16 o 
 -10   2   5      426.85      399.58      9.52 o 
  -9   2   5       24.48       30.58     10.48 o 
  -8   2   5     3226.73     3044.64     87.31 o 
  -7   2   5       12.04       21.36      6.53 o 
  -6   2   5       20.00       20.41      6.25 o 
  -5   2   5      323.89      325.37     23.69 o 
  -4   2   5     1078.45     1043.42     17.01 o 
  -3   2   5        4.30       -0.91      6.31 o 
  -2   2   5      559.48      531.76     23.82 o 
  -1   2   5      730.92      672.32     14.67 o 
   0   2   5     1166.66     1259.64     17.48 o 
   1   2   5      424.17      406.99     12.23 o 
   2   2   5     1902.36     1960.73     19.59 o 
   3   2   5       24.07       38.94      8.39 o 
   4   2   5      230.60      237.57     10.28 o 
   5   2   5      283.15      323.41     11.61 o 
   6   2   5       18.46       37.29      9.59 o 
   7   2   5       72.31       76.36     11.15 o 
   8   2   5       84.76       70.49     11.75 o 
   9   2   5      354.80      386.22     19.04 o 
  10   2   5      672.28      622.97     25.62 o 
  11   2   5      289.76      239.86     16.08 o 
  12   2   5        6.50       11.22     14.10 o 
 -15   3   5       66.23       50.82     17.06 o 
 -14   3   5     1618.11     1435.08     75.03 o 
 -13   3   5     1129.25     1060.14     15.72 o 
 -12   3   5       24.34       17.21      9.19 o 
 -11   3   5      430.76      419.25     13.39 o 
 -10   3   5      718.01      625.73     15.63 o 
  -9   3   5      524.31      486.50     19.82 o 
  -8   3   5      138.27      146.33      7.78 o 
  -7   3   5     1631.83     1607.40     23.31 o 
  -6   3   5     1743.00     1606.33     23.14 o 
  -5   3   5      766.95      725.98     17.83 o 
  -4   3   5       98.11       64.82     12.88 o 
  -3   3   5     3185.07     2905.37     29.05 o 
  -2   3   5     4048.59     4089.87     35.08 o 
  -1   3   5     2945.80     2878.14     30.25 o 
   0   3   5     3095.99     3237.44     33.46 o 
   1   3   5       49.19       34.64     13.08 o 
   2   3   5     2284.16     2281.78     30.61 o 
   3   3   5       12.85       13.80     13.38 o 
   4   3   5     1237.67     1324.39     52.31 o 
   5   3   5      172.58      186.48     21.55 o 
   6   3   5      434.47      485.51     13.33 o 
   7   3   5      322.55      311.83     28.55 o 
   8   3   5     2264.16     2326.66    128.26 o 
   9   3   5      162.58      163.53     20.07 o 
  10   3   5      280.56      311.15     24.26 o 
  11   3   5      227.00      208.78     25.94 o 
  12   3   5      389.10      367.23     28.49 o 
 -16   4   5      284.83      277.06     22.05 o 
 -15   4   5      181.41      152.51     18.45 o 
 -14   4   5      101.79       94.14     14.83 o 
 -13   4   5      131.86      126.70     15.71 o 
 -12   4   5       74.32       51.21     14.36 o 
 -11   4   5       26.34       29.25     13.64 o 
 -10   4   5      340.06      306.33     15.42 o 
  -9   4   5      150.12      147.72     14.17 o 
  -8   4   5     1279.49     1225.53     20.59 o 
  -7   4   5       56.99       70.07     14.13 o 
  -6   4   5     1947.09     1802.99     24.65 o 
  -5   4   5     1571.82     1530.01     23.50 o 
  -4   4   5      771.11      769.89     19.37 o 
  -3   4   5     1601.16     1590.79     24.48 o 
  -2   4   5      136.03      127.73     13.46 o 
  -1   4   5       36.50       27.71     11.48 o 
   0   4   5       20.67       22.11     12.17 o 
   1   4   5       14.02       10.39     11.82 o 
   2   4   5      146.27      171.52     14.66 o 
   3   4   5      315.81      265.77     18.21 o 
   4   4   5      631.44      661.82     13.89 o 
   5   4   5     1792.76     1848.57     33.10 o 
   6   4   5        0.73       19.77     15.70 o 
   7   4   5      741.48      813.10     27.45 o 
   8   4   5      251.95      285.38     23.39 o 
   9   4   5        5.41       10.22     17.51 o 
  10   4   5      102.65      115.81     23.05 o 
  11   4   5        9.82       19.31     23.30 o 
 -15   5   5      422.80      419.36     22.22 o 
 -14   5   5      214.72      186.78     16.74 o 
 -13   5   5      302.03      279.53     17.74 o 
 -12   5   5      154.03      137.53     13.64 o 
 -11   5   5      284.12      274.52     16.25 o 
 -10   5   5        6.88        7.48     13.18 o 
  -9   5   5     1372.79     1327.12     22.55 o 
  -8   5   5      100.49       94.24     12.79 o 
  -7   5   5     2427.22     2470.50     30.02 o 
  -6   5   5      875.12      847.36     19.65 o 
  -5   5   5      727.77      734.83     19.88 o 
  -4   5   5      261.53      238.79     15.19 o 
  -3   5   5      932.20      920.63     21.38 o 
  -2   5   5     1200.75     1237.16     23.83 o 
  -1   5   5      491.49      476.44     12.79 o 
   0   5   5      191.45      189.26     15.67 o 
   1   5   5       54.02       49.84     15.03 o 
   2   5   5     1120.06     1116.43     24.19 o 
   3   5   5      309.22      354.11     12.39 o 
   4   5   5     1853.71     2031.77     63.70 o 
   5   5   5        1.45        0.24     10.31 o 
   6   5   5      829.19      902.05     26.76 o 
   7   5   5       56.50       63.66     18.70 o 
   8   5   5      840.93      980.01     30.02 o 
   9   5   5      147.93      150.71     22.35 o 
  10   5   5       62.81       90.02     22.69 o 
  11   5   5       74.79      102.95     25.34 o 
 -15   6   5       12.41       15.08     16.41 o 
 -14   6   5      246.13      245.34     18.50 o 
 -13   6   5       22.82       14.24     16.05 o 
 -12   6   5      239.30      191.64     17.03 o 
 -11   6   5      162.16      153.29     14.33 o 
 -10   6   5     1006.24      932.53     20.52 o 
  -9   6   5       82.21       75.36     12.65 o 
  -8   6   5       99.15       98.87     12.67 o 
  -7   6   5      112.67      143.73     16.25 o 
  -6   6   5     3126.21     3232.04     34.37 o 
  -5   6   5      265.58      264.94     15.63 o 
  -4   6   5      948.63      889.91     22.38 o 
  -3   6   5     2549.09     2505.12     31.86 o 
  -2   6   5       30.77       24.01     13.25 o 
  -1   6   5      275.76      254.68     18.17 o 
   0   6   5      495.71      540.01     19.39 o 
   1   6   5      217.04      238.36     18.53 o 
   2   6   5       24.96       28.69     13.76 o 
   3   6   5      148.03      161.52     14.33 o 
   4   6   5      608.85      627.77     16.32 o 
   5   6   5     1063.73     1014.06     17.70 o 
   6   6   5      139.70      134.77     12.69 o 
   7   6   5     1188.40     1263.47     32.37 o 
   8   6   5      308.19      307.23     23.33 o 
   9   6   5       24.36       35.27     22.96 o 
  10   6   5       52.80       46.77     19.15 o 
 -14   7   5      313.67      288.43     20.45 o 
 -13   7   5        4.21       -1.44     16.23 o 
 -12   7   5       95.31      100.61     16.93 o 
 -11   7   5       99.11       91.21     13.99 o 
 -10   7   5       26.71       27.66     14.89 o 
  -9   7   5      811.12      805.51     21.72 o 
  -8   7   5       78.69       68.77     15.08 o 
  -7   7   5     1903.20     1861.15     29.15 o 
  -6   7   5       18.17       16.83     13.43 o 
  -5   7   5     1749.39     1759.95     28.25 o 
  -4   7   5     2125.42     2037.53     30.28 o 
  -3   7   5       16.81        5.34     16.24 o 
  -2   7   5       25.59       17.00     15.73 o 
  -1   7   5      320.87      311.20     19.31 o 
   0   7   5       82.77       79.32     11.24 o 
   1   7   5      519.81      616.10     22.41 o 
   2   7   5       88.13      109.21     11.57 o 
   3   7   5       43.85       51.95     11.06 o 
   4   7   5      106.28      106.68     11.60 o 
   5   7   5      481.75      545.36     15.77 o 
   6   7   5     1855.85     1988.56     56.37 o 
   7   7   5      248.13      250.13     14.29 o 
   8   7   5       62.97       56.45     25.06 o 
   9   7   5       69.36      112.57     20.94 o 
 -13   8   5       26.83       24.52     18.71 o 
 -12   8   5      467.38      430.81     18.29 o 
 -11   8   5        7.78        3.22     17.39 o 
 -10   8   5      263.43      275.21     18.39 o 
  -9   8   5        0.23       21.63     13.56 o 
  -8   8   5      590.93      511.78     17.60 o 
  -7   8   5      142.77      131.66     14.90 o 
  -6   8   5      747.01      742.60     20.93 o 
  -5   8   5       55.92       47.20     14.60 o 
  -4   8   5      652.92      580.01     19.96 o 
  -3   8   5      443.63      461.93     20.01 o 
  -2   8   5      571.81      577.84     20.91 o 
  -1   8   5      749.91      747.15     22.63 o 
   0   8   5        8.74      -16.42     19.20 o 
   1   8   5      123.53      112.78     16.19 o 
   2   8   5        1.16       11.90     13.37 o 
   3   8   5      789.27      866.64     18.49 o 
   4   8   5       35.60       13.92     13.32 o 
   5   8   5      658.12      687.75     18.65 o 
   6   8   5       36.47       31.21     13.30 o 
   7   8   5      470.38      491.27     16.89 o 
   8   8   5      158.64      112.27     15.36 o 
 -11   9   5        4.20        8.72     15.55 o 
 -10   9   5       55.26       65.39     18.63 o 
  -9   9   5      282.02      290.64     18.63 o 
  -8   9   5       47.49       49.97     13.82 o 
  -7   9   5      479.32      412.09     18.92 o 
  -6   9   5      115.96      117.24     17.81 o 
  -5   9   5      229.32      254.99     20.34 o 
  -4   9   5      575.34      583.31     23.34 o 
  -3   9   5       18.77        3.66     18.37 o 
  -2   9   5       99.61       69.84     18.03 o 
  -1   9   5       54.50       46.88     15.70 o 
   0   9   5        3.82        7.16     19.67 o 
   1   9   5      245.85      282.83     15.64 o 
   2   9   5        3.56        7.30     12.37 o 
   3   9   5      222.55      239.36     14.02 o 
   4   9   5      195.95      226.31     15.87 o 
   5   9   5      392.58      427.25     17.49 o 
   6   9   5      408.49      478.43     35.44 o 
   7   9   5        3.52        1.50     14.11 o 
  -9  10   5        2.41       25.06     15.29 o 
  -8  10   5      755.45      805.02     24.43 o 
  -7  10   5      126.12      132.99     19.50 o 
  -6  10   5       55.48       62.82     18.77 o 
  -5  10   5       19.89        9.74     11.73 o 
  -4  10   5      351.20      393.03     15.98 o 
  -3  10   5       85.30       56.30     20.21 o 
  -2  10   5      471.68      517.57     23.58 o 
  -1  10   5      945.11     1015.11     28.87 o 
   0  10   5       42.75       36.18     14.53 o 
   1  10   5      236.51      260.37     17.23 o 
   2  10   5      131.96      159.27     15.07 o 
   3  10   5     1304.24     1351.20     23.30 o 
   4  10   5      251.62      273.90     16.82 o 
   5  10   5      610.80      696.94     33.40 o 
  -6  11   5      245.37      226.67     17.13 o 
  -5  11   5       51.57       47.60     13.66 o 
  -4  11   5        0.12        1.56     19.85 o 
  -3  11   5        9.19      -10.00     21.32 o 
  -2  11   5      102.48       53.64     18.77 o 
  -1  11   5       34.68       21.65     16.47 o 
   0  11   5       88.39       94.35     16.69 o 
   1  11   5       51.20       60.82     22.83 o 
   2  11   5        1.52        0.63     15.90 o 
 -15   0   6      172.89      141.71     18.46 o 
 -14   0   6      781.78      750.22     21.57 o 
 -13   0   6      227.82      206.68     14.73 o 
 -12   0   6       12.79        8.58     11.46 o 
 -11   0   6     1075.84     1050.66     20.80 o 
 -10   0   6      338.44      323.05     14.82 o 
  -9   0   6        5.71       16.36     10.32 o 
  -8   0   6     1815.89     1805.11     23.19 o 
  -7   0   6      631.18      568.97     15.60 o 
  -6   0   6     2077.47     1998.35     25.25 o 
  -5   0   6      292.46      347.96     15.04 o 
  -4   0   6     7673.77     7339.40     43.83 o 
  -3   0   6     2054.19     2039.50     25.67 o 
  -2   0   6      349.09      341.48     15.30 o 
  -1   0   6      523.19      480.12     11.40 o 
   0   0   6     1095.58     1149.14     21.50 o 
   1   0   6     1200.75     1326.23     24.06 o 
   2   0   6     1415.99     1464.23     25.32 o 
   3   0   6      100.70      121.47     14.94 o 
   4   0   6      748.32      698.96     21.40 o 
   5   0   6      807.77      907.64     24.55 o 
   6   0   6      606.41      785.12     25.69 o 
   7   0   6     1523.76     1672.17     33.93 o 
   8   0   6       82.95       95.96     21.06 o 
   9   0   6      441.37      536.24     25.93 o 
  10   0   6       14.87       26.95     22.24 o 
 -15   1   6      375.16      354.32     13.50 o 
 -14   1   6       33.01       33.67     10.70 o 
 -13   1   6      221.88      210.18     10.73 o 
 -12   1   6        5.83        4.96      8.59 o 
 -11   1   6       29.54       26.61      8.55 o 
 -10   1   6       21.58       22.28      8.21 o 
  -9   1   6      132.71      115.19      8.86 o 
  -8   1   6      131.18      133.70      8.07 o 
  -7   1   6      251.85      247.81      9.83 o 
  -6   1   6      284.34      294.62      9.74 o 
  -5   1   6      549.54      582.08     11.66 o 
  -4   1   6        2.36        0.32      8.18 o 
  -3   1   6      285.55      282.52      9.87 o 
  -2   1   6       12.18        4.92      8.30 o 
  -1   1   6        1.51       -1.33      6.35 o 
   0   1   6      456.41      501.79     11.71 o 
   1   1   6        6.85        9.74      7.95 o 
   2   1   6        3.89        9.34      8.51 o 
   3   1   6      290.81      290.96     11.81 o 
   4   1   6      836.04      873.05     26.66 o 
   5   1   6        0.23        8.85     11.11 o 
   6   1   6       27.23       47.01     11.75 o 
   7   1   6       10.57       21.71     12.03 o 
   8   1   6        0.31        5.74     13.09 o 
   9   1   6        0.94        8.83     13.46 o 
  10   1   6       12.89       28.77     14.97 o 
 -15   2   6       18.74       31.99      9.69 o 
 -14   2   6      516.74      468.80     21.56 o 
 -13   2   6       11.78       11.08      9.20 o 
 -12   2   6      466.99      434.59     12.37 o 
 -11   2   6      173.18      173.09      9.60 o 
 -10   2   6      599.37      546.74     11.19 o 
  -9   2   6      739.38      704.02     12.34 o 
  -8   2   6      496.38      483.80     14.64 o 
  -7   2   6      656.17      634.56     11.79 o 
  -6   2   6     2324.12     2175.16     94.01 o 
  -5   2   6       83.54       83.34      8.95 o 
  -4   2   6     4584.27     4487.12     24.98 o 
  -3   2   6     1453.90     1412.03     39.39 o 
  -2   2   6      728.20      686.96     21.29 o 
  -1   2   6     1064.29     1026.97     30.17 o 
   0   2   6       68.42       77.32      8.31 o 
   1   2   6      237.56      268.78     22.99 o 
   2   2   6     1256.99     1231.84     18.62 o 
   3   2   6      382.03      401.31     12.96 o 
   4   2   6     1263.21     1292.82     46.32 o 
   5   2   6      608.78      685.28     16.42 o 
   6   2   6      246.54      294.09     14.08 o 
   7   2   6     1016.71     1155.45     69.59 o 
   8   2   6        0.41       18.74     14.03 o 
   9   2   6      804.07      891.68     29.94 o 
  10   2   6      203.70      193.05     26.55 o 
 -15   3   6      316.65      311.48     19.20 o 
 -14   3   6       66.21       67.67     16.73 o 
 -13   3   6       89.06       71.05     13.27 o 
 -12   3   6      455.42      449.61     18.56 o 
 -11   3   6      156.99      147.13     15.77 o 
 -10   3   6       13.07       32.40     13.47 o 
  -9   3   6       55.37       71.28     13.51 o 
  -8   3   6       68.82       71.95     13.79 o 
  -7   3   6      311.09      339.49     17.09 o 
  -6   3   6      267.17      264.03     15.20 o 
  -5   3   6      170.04      170.71     14.65 o 
  -4   3   6        0.39       -5.01     14.49 o 
  -3   3   6      104.68      112.66     15.11 o 
  -2   3   6        1.02       -2.64     12.59 o 
  -1   3   6      393.36      351.49     12.01 o 
   0   3   6      455.30      499.17     18.97 o 
   1   3   6      615.46      672.29     21.45 o 
   2   3   6      299.84      277.22     18.24 o 
   3   3   6       24.37       18.58     17.19 o 
   4   3   6     1072.40     1233.16     29.67 o 
   5   3   6      163.17      193.52     19.11 o 
   6   3   6        2.54        2.24     19.79 o 
   7   3   6        7.75       16.45     21.41 o 
   8   3   6       44.59       64.46     19.33 o 
   9   3   6        2.02       31.61     22.44 o 
 -14   4   6       60.16       42.86     17.13 o 
 -13   4   6      483.29      463.28     17.24 o 
 -12   4   6      951.05      875.99     23.53 o 
 -11   4   6       37.45       42.07     14.78 o 
 -10   4   6      243.49      230.19     14.08 o 
  -9   4   6     1064.71     1025.25     20.79 o 
  -8   4   6      437.13      387.92     15.61 o 
  -7   4   6       22.80       29.79     12.95 o 
  -6   4   6     2101.35     2019.10     28.67 o 
  -5   4   6        0.48       -9.42     14.65 o 
  -4   4   6      426.59      396.40     18.95 o 
  -3   4   6       36.69       21.35     15.93 o 
  -2   4   6     2103.94     2180.63     31.58 o 
  -1   4   6     1825.06     2000.48     32.15 o 
   0   4   6       48.39       71.20     15.29 o 
   1   4   6        7.04        7.21     15.82 o 
   2   4   6      917.13      937.19     24.52 o 
   3   4   6      896.51     1011.48     26.70 o 
   4   4   6      756.75      870.95     26.25 o 
   5   4   6      623.40      738.14     28.71 o 
   6   4   6       78.62      101.08     21.32 o 
   7   4   6      318.91      366.56     26.15 o 
   8   4   6      138.44      255.43     26.72 o 
   9   4   6      809.08      869.60     31.18 o 
 -14   5   6      182.00      168.05     17.08 o 
 -13   5   6       11.80        9.28     16.99 o 
 -12   5   6      188.00      202.34     16.17 o 
 -11   5   6      288.08      316.92     18.38 o 
 -10   5   6      271.51      279.60     18.18 o 
  -9   5   6     1155.23     1054.40     22.56 o 
  -8   5   6      196.26      189.47     14.98 o 
  -7   5   6        4.81        9.39     13.47 o 
  -6   5   6       84.37       74.98     14.64 o 
  -5   5   6      264.63      247.19     16.57 o 
  -4   5   6       17.60       12.49     14.22 o 
  -3   5   6        5.91       -4.14     13.99 o 
  -2   5   6       27.71       22.35     14.47 o 
  -1   5   6     1221.82     1294.96     28.52 o 
   0   5   6      142.09      149.28     15.72 o 
   1   5   6      726.19      780.39     25.80 o 
   2   5   6     1887.29     2052.70     35.56 o 
   3   5   6       35.28       45.07     12.12 o 
   4   5   6      135.23      131.28     20.70 o 
   5   5   6        1.73        5.09     19.58 o 
   6   5   6      463.96      474.16     24.74 o 
   7   5   6      269.67      273.83     22.73 o 
   8   5   6       12.15       12.90     22.91 o 
 -13   6   6       42.64       47.53     15.73 o 
 -12   6   6       98.67       96.45     18.12 o 
 -11   6   6      416.29      406.85     18.57 o 
 -10   6   6      721.83      796.84     23.29 o 
  -9   6   6       95.13       92.81     15.62 o 
  -8   6   6      107.19       94.80     13.73 o 
  -7   6   6      316.75      299.97     17.50 o 
  -6   6   6      146.70      173.41     17.83 o 
  -5   6   6        4.10      -13.01     17.04 o 
  -4   6   6      426.54      426.45     21.42 o 
  -3   6   6       79.67       63.26     17.73 o 
  -2   6   6      463.56      447.12     19.45 o 
  -1   6   6       14.87        3.47     19.17 o 
   0   6   6     1542.99     1581.18     31.05 o 
   1   6   6      767.98      762.97     23.82 o 
   2   6   6      586.06      643.90     24.33 o 
   3   6   6      766.82      942.77     31.38 o 
   4   6   6       30.45       23.55     13.82 o 
   5   6   6      214.35      224.92     21.14 o 
   6   6   6        1.30       11.21     19.41 o 
   7   6   6      104.64      141.52     22.72 o 
 -12   7   6       52.12       67.89     18.61 o 
 -11   7   6      398.73      422.18     20.97 o 
 -10   7   6      135.91      166.78     18.01 o 
  -9   7   6      412.28      378.78     17.69 o 
  -8   7   6        3.82        5.57     16.61 o 
  -7   7   6       51.89       62.26     18.27 o 
  -6   7   6        0.05        4.81     15.32 o 
  -5   7   6      478.92      528.19     21.85 o 
  -4   7   6      205.63      192.18     20.72 o 
  -3   7   6      190.86      192.56     19.71 o 
  -2   7   6      132.95      131.92     18.80 o 
  -1   7   6      412.45      431.61     23.48 o 
   0   7   6      286.70      273.59     24.39 o 
   1   7   6      498.73      515.55     22.76 o 
   2   7   6     1197.15     1294.92     54.05 o 
   3   7   6      128.39      134.39     14.40 o 
   4   7   6      175.06      147.94     13.95 o 
   5   7   6       68.46       68.54     12.62 o 
   6   7   6      381.84      412.00     24.92 o 
 -10   8   6      594.19      646.06     22.48 o 
  -9   8   6      101.72      130.14     18.86 o 
  -8   8   6       16.70       18.77     14.50 o 
  -7   8   6       11.39       18.69     19.57 o 
  -6   8   6      121.16      132.43     18.84 o 
  -5   8   6        0.88       -5.24     18.02 o 
  -4   8   6      198.47      173.66     20.55 o 
  -3   8   6        1.08       -5.83     16.30 o 
  -2   8   6       26.97       21.17     20.37 o 
  -1   8   6       48.83       51.27     21.00 o 
   0   8   6      807.91      875.76     27.71 o 
   1   8   6      956.01      972.09     45.42 o 
   2   8   6      216.89      262.47     25.29 o 
   3   8   6      360.23      444.51     17.53 o 
   4   8   6       14.69        8.60     15.65 o 
   5   8   6      169.11      213.24     17.07 o 
  -8   9   6      168.14      181.65     16.84 o 
  -7   9   6     1214.69     1367.19     32.80 o 
  -6   9   6      187.96      172.38     18.20 o 
  -5   9   6      105.32      110.38     22.51 o 
  -4   9   6       10.58       -9.53     16.71 o 
  -3   9   6      797.66      832.90     28.70 o 
  -2   9   6      169.99      169.47     22.79 o 
  -1   9   6      479.85      505.53     23.46 o 
   0   9   6      538.32      554.68     25.44 o 
   1   9   6      154.92      144.00     24.48 o 
   2   9   6       14.55       -3.41     11.68 o 
   3   9   6      391.16      447.24     45.60 o 
  -4  10   6        0.85      -16.28     22.83 o 
  -3  10   6      360.52      340.98     26.02 o 
  -2  10   6      166.66      169.58     21.20 o 
  -1  10   6        1.45       -9.29     18.41 o 
 -13   1   7       18.04       11.85      9.95 o 
 -12   1   7      618.16      620.14     13.22 o 
 -11   1   7       12.51       16.33      9.64 o 
 -10   1   7      956.27      939.06     15.52 o 
  -9   1   7     2020.43     2032.95     30.37 o 
  -8   1   7        7.53       17.03      9.25 o 
  -7   1   7     1330.21     1351.67     63.97 o 
  -6   1   7       19.90       16.53      8.98 o 
  -5   1   7      452.60      467.16     12.65 o 
  -4   1   7       22.95       14.99     10.01 o 
  -3   1   7      305.97      322.81     11.64 o 
  -2   1   7      103.40       85.28      9.91 o 
  -1   1   7      761.84      735.43     14.73 o 
   0   1   7       40.33       34.61      7.13 o 
   1   1   7     2318.14     2645.43     43.48 o 
   2   1   7      649.86      712.53     16.37 o 
   3   1   7      342.65      369.21     14.25 o 
   4   1   7     1030.78     1065.03     19.42 o 
   5   1   7      831.08      908.58     25.15 o 
   6   1   7      970.12     1108.12     22.82 o 
   7   1   7       10.63       23.53     24.11 o 
 -13   2   7       98.53       95.16     15.16 o 
 -12   2   7      232.72      239.52     17.99 o 
 -11   2   7       37.32       33.97     14.83 o 
 -10   2   7       63.30       94.61     13.25 o 
  -9   2   7        6.05        6.25     14.04 o 
  -8   2   7      137.34      139.28     16.06 o 
  -7   2   7      886.08      942.95     23.17 o 
  -6   2   7      216.42      204.14     16.98 o 
  -5   2   7       46.67       36.00     15.28 o 
  -4   2   7      100.32       88.94     14.77 o 
  -3   2   7      454.46      447.96     18.34 o 
  -2   2   7      294.78      312.36     19.05 o 
  -1   2   7      193.49      209.61     19.15 o 
   0   2   7       74.63       87.55     16.15 o 
   1   2   7        2.81       13.22     16.03 o 
   2   2   7        1.30        9.60     16.73 o 
   3   2   7       81.91      103.81     19.63 o 
   4   2   7        8.66       -2.94     19.26 o 
   5   2   7      201.21      209.54     23.48 o 
   6   2   7       16.90        8.39     20.45 o 
 -12   3   7      200.02      190.39     17.35 o 
 -11   3   7      122.89      137.96     16.75 o 
 -10   3   7       48.49       72.55     14.10 o 
  -9   3   7      417.09      373.34     18.24 o 
  -8   3   7      438.26      448.78     19.11 o 
  -7   3   7     2535.65     2493.71     32.49 o 
  -6   3   7      106.23       86.62     15.06 o 
  -5   3   7      545.12      527.66     21.36 o 
  -4   3   7       25.91       -3.60     17.41 o 
  -3   3   7      211.67      220.54     17.82 o 
  -2   3   7       64.24       45.34     17.11 o 
  -1   3   7     1774.55     1892.36     32.96 o 
   0   3   7        1.14        0.52     11.12 o 
   1   3   7      566.37      617.38     23.75 o 
   2   3   7       22.87       38.90     18.42 o 
   3   3   7     1120.01     1245.96     30.30 o 
   4   3   7      898.60     1010.25     31.36 o 
   5   3   7       75.88       88.13     22.23 o 
   6   3   7      508.29      571.94     28.24 o 
 -12   4   7       47.06       62.17     17.99 o 
 -11   4   7        0.98        3.19     12.57 o 
 -10   4   7       72.16       74.39     16.94 o 
  -9   4   7       25.60       20.63     13.88 o 
  -8   4   7        2.54        3.37     15.40 o 
  -7   4   7      266.11      314.03     20.46 o 
  -6   4   7       59.31       37.01     16.25 o 
  -5   4   7      266.32      243.82     18.46 o 
  -4   4   7     1250.72     1296.24     29.04 o 
  -3   4   7       24.62       18.45     14.93 o 
  -2   4   7      363.35      363.50     22.38 o 
  -1   4   7      175.92      169.96     19.55 o 
   0   4   7       25.98       19.54     15.82 o 
   1   4   7      155.24      197.64     20.93 o 
   2   4   7        3.12       19.04     19.21 o 
   3   4   7        7.44        3.34     18.17 o 
   4   4   7       57.41       43.47     21.69 o 
   5   4   7       10.84       -0.95     23.43 o 
 -11   5   7      244.96      279.38     20.52 o 
 -10   5   7       55.63       66.34     15.20 o 
  -9   5   7       45.45       39.41     17.38 o 
  -8   5   7      510.41      491.22     19.27 o 
  -7   5   7      452.70      486.41     23.11 o 
  -6   5   7       66.48       77.54     17.34 o 
  -5   5   7      296.30      317.28     21.31 o 
  -4   5   7      102.91      101.59     18.35 o 
  -3   5   7      616.04      606.19     25.20 o 
  -2   5   7       17.68        9.34     15.19 o 
  -1   5   7      913.12     1025.69     28.64 o 
   0   5   7      139.84      124.94     22.63 o 
   1   5   7       46.45       62.43     19.43 o 
   2   5   7       45.81       67.93     18.37 o 
   3   5   7      388.17      503.19     27.71 o 
   4   5   7       54.78       42.63     18.45 o 
 -10   6   7      128.84      165.62     16.87 o 
  -9   6   7       26.15       36.49     17.67 o 
  -8   6   7       93.01       81.53     17.59 o 
  -7   6   7       34.81       41.99     19.65 o 
  -6   6   7      412.50      424.31     23.18 o 
  -5   6   7      716.83      794.53     26.64 o 
  -4   6   7     1045.14     1030.04     29.58 o 
  -3   6   7      279.12      283.47     19.61 o 
  -2   6   7      195.42      141.82     20.83 o 
  -1   6   7        6.86        0.39     21.59 o 
   0   6   7      301.61      311.72     25.52 o 
   1   6   7       45.07       38.06     12.96 o 
   2   6   7       11.36       26.46     21.29 o 
   3   6   7       96.67      118.70     22.46 o 
  -8   7   7       14.36        2.76     20.99 o 
  -7   7   7       13.44        8.88     18.80 o 
  -6   7   7     1142.37     1237.76     30.14 o 
  -5   7   7      383.07      421.49     26.42 o 
  -4   7   7      108.12       87.42     20.11 o 
  -3   7   7      667.47      732.32     25.66 o 
  -2   7   7       13.57       10.44     20.15 o 
  -1   7   7      107.17      101.05     21.26 o 
   0   7   7        0.02        0.89     20.51 o 
   1   7   7      139.58      174.12     24.53 o 
  -4   8   7      265.64      235.88     23.38 o 
  -3   8   7        0.58       -2.25     19.14 o 
  -9   0   8       43.07       44.65     13.10 o 
  -8   0   8      101.54       92.17     13.15 o 
  -7   0   8      243.87      256.23     18.73 o 
  -6   0   8       60.58       68.45     15.96 o 
  -5   0   8      959.11      938.44     23.87 o 
  -4   0   8     1804.23     1964.81     32.25 o 
  -3   0   8      222.42      197.76     17.65 o 
  -2   0   8      536.77      530.83     22.98 o 
  -1   0   8       48.52       30.38     14.37 o 
   1   0   8        6.80       25.21     16.33 o 
   2   0   8      779.77      965.28     29.13 o 
  -9   1   8       20.23       31.41     14.44 o 
  -8   1   8       19.47       22.98     15.56 o 
  -7   1   8       71.84       82.99     15.23 o 
  -6   1   8       68.68       80.82     18.02 o 
  -5   1   8       14.69        5.24     14.96 o 
  -4   1   8      116.98      118.59     18.55 o 
  -3   1   8        2.07        8.88     15.26 o 
  -2   1   8       70.03       74.46     19.64 o 
  -1   1   8      112.52      109.60     19.16 o 
   0   1   8       52.27       62.48     18.85 o 
   1   1   8       18.06       17.04     11.80 o 
   2   1   8       22.84       66.43     19.35 o 
  -9   2   8      201.56      196.57     14.86 o 
  -8   2   8        5.91        6.70     16.99 o 
  -7   2   8      132.23      140.13     15.79 o 
  -6   2   8       14.02       16.09     18.77 o 
  -5   2   8      326.45      326.25     19.29 o 
  -4   2   8      508.09      500.31     22.93 o 
  -3   2   8      436.10      458.29     23.57 o 
  -2   2   8      912.08      976.38     26.75 o 
  -1   2   8       11.46       -4.74     17.53 o 
   0   2   8      697.71      719.34     26.58 o 
   1   2   8       41.62       42.70     19.16 o 
  -8   3   8      123.96      156.81     18.02 o 
  -7   3   8      431.67      489.98     23.26 o 
  -6   3   8       36.91       45.70     16.04 o 
  -5   3   8       72.95       74.44     20.90 o 
  -4   3   8       96.95       69.78     19.68 o 
  -3   3   8        1.31        2.55     15.38 o 
  -2   3   8        6.12        8.34     17.96 o 
  -1   3   8      123.24       92.93     19.17 o 
   0   3   8        0.07       -6.33     17.88 o 
  -6   4   8      539.76      624.15     25.67 o 
  -5   4   8       74.01       45.57     21.63 o 
  -4   4   8       26.07       -0.06     18.97 o 
  -3   4   8      156.32      161.70     18.81 o 
  -2   4   8      618.73      671.96     25.06 o 
  -1   4   8       21.09       26.47     18.81 o 
                                                 
